# Supplementary material for: Data from a survey of the Philippines’ local governments on their risk management strategies to natural disasters
Source: Data Brief. 2020 Nov 19;33:106548. doi: 10.1016/j.dib.2020.106548 (PMC7701180; doi:10.1016/j.dib.2020.106548)
Supplement: Supplementary file 1 [file mmc1.zip]

Archive with 8 entries (8 files):
- Supplementary Appendix A1 DIB Ravago et al 2020.csv
- __MACOSX/._Supplementary Appendix A1 DIB Ravago et al 2020.csv
- Supplementary Appendix A2 DIB Ravago et al 2020.txt
- __MACOSX/._Supplementary Appendix A2 DIB Ravago et al 2020.txt
- Supplementary Appendix B DIB Ravago et al 2020 questionnaire.pdf
- __MACOSX/._Supplementary Appendix B DIB Ravago et al 2020 questionnaire.pdf
- Supplementary Appendix C DIB Ravago et al 2020 sub-index equations.pdf
- __MACOSX/._Supplementary Appendix C DIB Ravago et al 2020 sub-index equations.pdf
