# Supplementary material for: Data from a survey of the Philippines’ local governments on their risk management strategies to natural disasters
Source: Data Brief. 2020 Nov 19;33:106548. doi: 10.1016/j.dib.2020.106548 (PMC7701180; doi:10.1016/j.dib.2020.106548)
Supplement: Supplementary file 1 [file mmc1.zip › Supplementary Appendix A1 DIB Ravago et al 2020.csv]

CTRLID	PSGC	REG	REGCDS	PROV	PROVCDS	MUN	BRGYCDS	DRC	LD_LANG	A1_1_5	A1_1_6	A1_1_7	A1_2_1	A1_2_1r	A1_2_2	A1_2_3	A1_2_3r	A1_2_4	A1_2_6_1	A1_2_6_1r	A1_2_6_2	A1_2_6_3	A1_2_6_4	A1_2_6_5	A1_2_6_6	A1_2_7_1	A1_2_7_2	A1_2_7_3	A1_2_7_4	A1_2_7_5	A1_2_7_6	A2_1	A2_2_1_1	A2_2_1_2	A2_2_1_3	A2_2_1_4	A2_2_1_5	A2_2_1_6	A2_2_1_7	A2_2_1_7o	A2_2_1_8	A2_2_1_8o	A2_2_2	A2_2_3_1	A2_2_3_1r	A2_2_3_2	A2_2_3_2r	A2_2_3_3	A2_2_3_3r
101312000-2-037	RP101312000	Northern Mindanao	Region 10	Bukidnon	13	Malaybalay City	12	2	Filipino	36-45 years old	Male	College	Admin & Training Officer	DRRM Officer	5	Community Assistant	Information Officer	Yes	Communication Assistant	Communication Assistant	Volunteer					4	1					City	Yes	No	Yes	No	Yes	No	No		No		1390	Yes	1	Yes	1	Yes	1
101314000-1-040	RP101314000	Northern Mindanao	Region 10	Bukidnon	13	Manolo Fortich	14	1	Filipino	36-45 years old	Male	College	DRRMO Officer	DRRM Officer	5	Public Information Officer	Admin Aide	Yes	Public Information Officer	Admin Aide						4						Municipality	Yes	No	Yes	No	Yes	Yes	No		No		400	Yes	1	Yes	1	Yes	1
101317000-2-044	RP101317000	Northern Mindanao	Region 10	Bukidnon	13	Quezon	20	2	Filipino	36-45 years old	Male	Post-graduate	LDRRMO III/Executive Assistant	DRRM Designate	5	Security Officer to the Mayor	Security Officer to the Mayor	No	Security Officer	Security Officer						2						Municipality	Yes	No	Yes	No	Yes	No	No		No		600	Yes	1	Yes	1	Yes	1
101321000-1-034	RP101321000	Northern Mindanao	Region 10	Bukidnon	13	Valencia City	21	1	Filipino	26-35 years old	Male	College	Dept. Head CDRRMO	Planning Officer IV	7	Toyota Service Supervisor	Planning Officer	Yes	Toyota Service Advisor	Planning Officer	Credit Investigator	Farm Supervisor on Safety and Health				1	.5	1.66				City	Yes	Yes	Yes	No	Yes	Yes	No		No		4000	Yes	1	No	0	Yes	1
104302000-2-038	RP104302000	Northern Mindanao	Region 10	Misamis Oriental	43	Balingasag	24	2	Filipino	46-60 years old	Male	College	LDRRMO Designate	DRRM Head	7	Private Secretary	Barangay Captain	Yes	Private Secretary	Private Secretary	Branch Manager of Integrated Cooperative	NGO worker				10	11	7				Municipality	Yes	No	Yes	Yes	Yes	No	No		No		316	Yes	1	Yes	1	No	0
104305000-2-036	RP104305000	Northern Mindanao	Region 10	Misamis Oriental	43	CDO City	5	2	Filipino	36-45 years old	Male	Post-graduate	OIC Cdrrmd/Assistant Dept. Head	DRRM Officer	2	Administrative Officer	Engineer	Yes	Administrative Officer City Planning	Engineer	Teacher					10	2					City	Yes	No	Yes	Yes	Yes	No	No		No		4000	Yes	1	Yes	1	Yes	1
104308000-1-043	RP104308000	Northern Mindanao	Region 10	Misamis Oriental	43	Ginoog City	8	1	Filipino	36-45 years old	Male	College	LDRRMO III	Research and Planning Officer	4	Regular Staff Philippine Red Cross	Regular Staff Philippine Red Cross	Yes	Regular Staff	Regular Staff	Teacher					7	1					City	Yes	Yes	Yes	Yes	Yes	No	No		No		1300	Yes	1	Yes	1	Yes	1
104324000-2-035	RP104324000	Northern Mindanao	Region 10	Misamis Oriental	43	Tagoloan	24	2	English	46-60 years old	Male	College	Executive Assistant III/MDRRMO Designate	DRRM Consultant	1	General Service Officer	DRRM Officer	Yes	General Service Officer	General Service Officer	Barangay Kagawad	Farmer				7	6	10				Municipality	Yes	No	No	Yes	Yes	No	No		No		300	Yes	1	Yes	1	Yes	1
112315000-1-076	RP112315000	Davao	Region 11	Davao Del Norte	23	Panabo City	15	1	Filipino	36-45 years old	Male	College	Deputy for DRRM Operations	Deputy for DRRM Operations	.5	Policy Advocacy Officer	Public Nurse	Yes	Policy advocacy Officer	Policy advocacy Officer	Volunteer for Disaster Preparedness Groups					6	2					City	Yes	No	Yes	Yes	Yes	No	No		No		1500	Yes	1	Yes	1	No	0
112318000-1-070	RP112318000	Davao	Region 11	Davao Del Norte	23	Sto. Tomas	18	1	Filipino	36-45 years old	Male	Post-graduate	Assistant Action Officer	DRRM Officer	.5	Admin Asst III-Economic Enterprise	Admin Officer	Yes	Admin Assistant III	Admin Officer						9						Municipality	Yes	No	Yes	No	Yes	No	No		No		500	Yes	1	No	0	No	0
112319000-2-071	RP112319000	Davao	Region 11	Davao Del Norte	23	Tagum City	19	2	English	46-60 years old	Female	Post-graduate	City Director of DILG/CLGOO	DRRM Officer	8	Municipal Officer-Monlevista	Municipal Officer-Monlevista	Yes	Municipal Officer- Montevista	Municipal Officer- Montevista						10						City	No	No	Yes	Yes	Yes	No	No		No		3893	Yes	1	Yes	1	No	0
112401000-1-058	RP112401000	Davao	Region 11	Davao Del Sur	24	Bansalan	1	1	Filipino	26-35 years old	Female	College	LDRRMO III	Research and Planning Officer	2	DSWD - 4Ps	Public Nurse	Yes	Municipal DRRMO	Nurse						2						Municipality	Yes	Yes	No	No	Yes	Yes	No		No		300	Yes	1	Yes	1	Yes	1
112402000-1-069	RP112402000	Davao	Region 11	Davao Del Sur	24	Davao City	2	1	English	26-35 years old	Male	College	Local DRRM Officer II	DRRM Staff	.66	Social Service Assistant	Public Nurse	Yes	Social Services Assistant	Social Services Assistant	Fire Fighter	DRRM Lecturer				3	10	1				City	Yes	Yes	Yes	Yes	Yes	No	No		No		9000	Yes	1	Yes	1	Yes	1
112403000-1-059	RP112403000	Davao	Region 11	Davao Del Sur	24	Digos	3	1	Filipino	46-60 years old	Male	Post-graduate	DRRMC Executive Officer	DRRM Officer	.04	UM Professor- Education	Admin Officer	Yes	UM Professor	UM Professor	Red Cross Volunteer											City	Yes	Yes	No	Yes	Yes	Yes	No		No		2000	Yes	1	No	0	Yes	1
112412000-2-060	RP112412000	Davao	Region 11	Davao Del Sur	24	Sta. Cruz	12	2	Filipino	26-35 years old	Male	College	Disaster Officer 1	DRRM OIC	6	Public Health Nurse	Public Health Nurse	Yes	Rescue Officer	Statistician						2						Municipality	Yes	Yes	No	Yes	Yes	No	No		No		1000	Yes	1	Yes	1	Yes	1
126303000-1-042	RP126303000	Soccskargen	Region 12	South Cotabato	63	General Santos City	3	1	Filipino	46-60 years old	Male	Post-graduate	LDRRMO IV	DRRM Designate	4	Public Health Dentist	College Instructor / Professor	Yes	Public Health Dentist	College instructor/ Professor/Lecturer/ Teacher	Communication Development Officer	Dentist				10	1	7				City	Yes	No	Yes	Yes	No	Yes	No		No		3194	Yes	1	Yes	1	No	0
126306000-1-041	RP126306000	Soccskargen	Region 12	South Cotabato	63	Koronadal City	6	1	Filipino	46-60 years old	Male	Post-graduate	City Administrator/CDRRMC Action Officer	DRRM Assistant	5	CPA Practitioner	Public Nurse	Yes	CPA	Nurse	Assistant Propessor	Project Development Consultant				8	5	3				City	Yes	No	Yes	No	Yes	No	No		No		1200	Yes	1	Yes	1	Yes	1
126312000-1-046	RP126312000	Soccskargen	Region 12	South Cotabato	63	Polomolok	6	1	Filipino	36-45 years old	Male	College	MDRRMO - Designate	DRRM Designate	2	Motorpol Supervisor	Motorpol Supervisor	Yes	Motorpol Supervisor	Motorpol Supervisor						15						Municipality	Yes	Yes	Yes	No	Yes	No	No		No		520	Yes	1	Yes	1	Yes	1
126316000-2-039	RP126316000	Soccskargen	Region 12	South Cotabato	63	T'Boli	16	2	Filipino	60 years old above	Female	College	MSWD Head	Mun. Planning Development Officer	33	CDRRMO Head	CDRRMO Head	Yes	LDRRMO Designate	LDRRMO Designate						33						Municipality	Yes	Yes	Yes	No	Yes	Yes	No		No		500	Yes	1	Yes	1	Yes	1
013301000-1-013	RP013301000	Ilocos	Region 1	La Union	33	Agoo	1	1	Filipino	46-60 years old	Male	College	LDRRM Officer	DRRM Designate	2	Information Officer	HRMO	Yes	Information Officer	Information Officer	Tourism Officer	Organizer of Indigenous People of La Union	Administrative Aide VI			9	9	8	2			Municipality	Yes	No	No	Yes	Yes	No	No		No		198	Yes	1	Yes	1	Yes	1
013302000-2-106	RP013302000	Ilocos	Region 1	La Union	33	Aringay	2	2	Filipino	26-35 years old	Male	College	LDRRMO I	DRRM OIC	1	Administrative Aide I	OFW	Yes	Administrative Aide I	OFW	Encoder					1	4					Municipality	Yes	No	No	Yes	Yes	No	No		No		178	Yes	1	Yes	1	Yes	1
013307000-2-108	RP013307000	Ilocos	Region 1	La Union	33	Bauang	7	2	Filipino	36-45 years old	Male	College	Designated MDRRM Officer	Assistant City Administrator	5	Project Director (NGO)	Project Director (NGO)	Yes	Project Director (NGO)	Project Director (NGO)						10						Municipality	Yes	No	No	Yes	Yes	No	No		No		350	Yes	1	Yes	1	Yes	1
013314000-1-028	RP013314000	Ilocos	Region 1	La Union	33	San Fernando City	14	1	Filipino	46-60 years old	Female	College	Planning Officer IV OIC (DRRMC Secretariat)	Team Leader-Sta. Maria Rescue	24	Planning Officer II	Planning Officer II	Yes	Planning Officer II	Planning Officer II						16						City	Yes	No	No	Yes	Yes	No	No		No		723	Yes	1	Yes	1	Yes	1
137402000-2-148	RP137402000	NCR	NCR	Metro Manila	74	Marikina City	2	2	Filipino	26-35 years old	Female	College	Research Analyst	DRRM Officer	1.25	Asst. Secretary of Brgy	Asst. Secretary of Brgy	No	Asst. Secretary of Brgy	Asst. Secretary of Brgy												City	No	No	No	No	Yes	No	No		No		2000	No	0	No	0	No	0
137403000-2-154	RP137403000	NCR	NCR	Metro Manila	74	Pasig City	3	2	English	36-45 years old	Female	College	Admin/Training of DRRM	DRRM Head	8	Admin City Gov.	Assistant (LGU Department/ Office Head, etc)	Yes	Admin City Counselor	Secretary	DSWD					3	3					Municipality	No	No	No	No	Yes	No	No	Valley	No		5000	Yes	1	No	0	Yes	1
137404000-1-155	RP137404000	NCR	NCR	Metro Manila	74	Quezon City	4	1	English	36-45 years old	Male	Post-graduate	Head of DRRM	DRRM Officer	5.5	Consultant	Engineer	Yes	Consultant	Consultant	Operations Manager for a BPO					2						City	No	No	Yes	No	Yes	No	No	Small reservoir water projects	No		8000	No	0	No	0	Yes	1
137405000-1-015	RP137405000	NCR	NCR	Metro Manila	74	San Juan	5	1	Filipino	26-35 years old	Male	College	Research & Planning Head	DRRM Officer	5	Admin Aide 4	Admin Officer	Yes	Admin/Responder Operations	Admin/Responder Operations			Medical Representative			4						City	No	No	Yes	No	Yes	No	No		No		2000	No	0	No	0	Yes	1
137501000-1-206	RP137501000	NCR	NCR	Metro Manila	75	Caloocan	1	1	English	46-60 years old	Male	College	OIC	DRRM Head	3.5	Head-Traffic Management Office	Private Secretary	No	Department of Traffic Management officer	Private Secretary	Parking Regulatory					12	6					City	No	No	Yes	No	Yes	No	Yes	lagoon	Yes	reclaimed areas (housing projects)	7700	No	0	No	0	Yes	1
137502000-2-080	RP137502000	NCR	NCR	Metro Manila	75	Malabon City	2	2	Filipino	36-45 years old	Male	College	In-charge of command center	DRRM Head	4	Registered Nurse	Registered Nurse	No	Registered Nurse	Army Officer/ Reserve						1						City	No	No	No	No	Yes	No	No		No		1750	No	0	Yes	1	No	0
137503000-2-159	RP137503000	NCR	NCR	Metro Manila	75	Navotas City	3	2	Filipino	36-45 years old	Male	Post-graduate	LDRRMO Head, NADA	DRRM Officer	.25	Director for Safety Security & Special Project	Staff - DPWH/ DRMM/ Legislative/ etc	Yes	Army Officer	Staff	Consultant, Risk & Security					17	3					City	No	No	No	Yes	Yes	No	No		No			Yes	1	Yes	1	No	0
137602000-1-081	RP137602000	NCR	NCR	Metro Manila	76	Makati City	2	1	Filipino	26-35 years old	Male	College	OIC of Research Section	DRRM Head	2	Civil Defense Officer - OCD	Engineer	Yes	Staff in CDO-OCD	Engineer						2						City	No	No	No	No	Yes	No	No		No			No	0	No	0	Yes	1
137603000-1-156	RP137603000	NCR	NCR	Metro Manila	76	Muntinlupa	3	1	English	46-60 years old	Female	Post-graduate	City Gov't Head III	DRRM Officer	12	City Social Welfare Officer	Assessor	Yes	Social Welfare Officer 1	Assessor	Social Welfare Officer 3					10	2					City	No	No	Yes	No	Yes	Yes	No	Creeks	No		3300	No	0	Yes	1	No	0
137604000-1-161	RP137604000	NCR	NCR	Metro Manila	76	Paranaque City	4	1	English	26-35 years old	Male	College	Research & Planning Div. Chief	DRRM Officer	.09	Training Officer	Environment Specialist	Yes	Training Officer	Environment Specialist						7						City	No	No	No	Yes	Yes	No	No		No		4000	No	0	Yes	1	Yes	1
137605000-1-092	RP137605000	NCR	NCR	Metro Manila	76	Pasay	5	1	Filipino	46-60 years old	Male	Post-graduate	DRRMO Head	DRRM Assistant	3	Engineering Office Division Chief	Clerk	Yes	Engineering Office Division Chief	Clerk						27						City	No	No	No	Yes	Yes	No	No		No		3300	No	0	No	0	Yes	1
137606000-1-147	RP137606000	NCR	NCR	Metro Manila	76	Pateros	6	1	Filipino	36-45 years old	Male	College	Acting DRRM Officer, Sanitation Inspector II	DRRM Officer	9	Sanitation Inspector	Municipal Fire Marshal	Yes	Sanitation Inspector	Fire Fighter						6						Municipality	No	No	No	No	Yes	No	No		No		330	Yes	1	No	0	Yes	1
140101000-2-279	RP140101000	CAR	CAR	Abra	1	Bangued	1	2	Filipino	60 years old above	Female	College	DRRMO Designate	Deputy Director CDRRMO	10	Social Welfare Municipal Development Officer	Media Practitioner	Yes	Social Welfare Municipal Development Officer	Radio reporter						20						Municipality	Yes	No	Yes	No	Yes	No	No		No		350	Yes	1	No	0	No	0
140103000-2-282	RP140103000	CAR	CAR	Abra	1	Bucay	3	2	Filipino	46-60 years old	Male	College	DRRMO Designate	DRRM Officer	6	SB Computer Operator	Executive Assistant	Yes	SB Computer Operator	Marine Engineer	SB Secretary					5	3					Municipality	Yes	No	Yes	No	Yes	No	No		No		164	Yes	1	No	0	No	0
140108000-1-280	RP140108000	CAR	CAR	Abra	1	La Paz	8	1	Filipino	36-45 years old	Male	College	MDRRMO-2	Admin Aide	1	DRRM Designate	Executive Assistant	No	DRRM Designate	Admin Assistant						2						Municipality	Yes	No	Yes	No	Yes	No	No		No		82	Yes	1	Yes	1	No	0
140124000-2-281	RP140124000	CAR	CAR	Abra	1	Tayum	24	1	Filipino	26-35 years old	Male	College	DRRM Designate	Research & Planning	3	Municipal Engineer	Municipal Engineer	Yes	Municipal Engineer	Municipal Engineer						3						Municipality	Yes	No	Yes	No	Yes	No	No		No		70	Yes	1	Yes	1	Yes	1
141102000-1-205	RP141102000	CAR	CAR	Benguet	11	Baguio	2	1	English	60 years old above	Male	Post-graduate	City Councilor	Operation Supervisor	9	City Administrator	Reasearch & Planning Operations Section Officer	Yes	City Administrator	City Administrator	Lawyer					5	31					City	Yes	No	Yes	No	Yes	No	No		No		3000	Yes	1	No	0	Yes	1
141106000-2-082	RP141106000	CAR	CAR	Benguet	11	Itogon	6	2	Filipino	46-60 years old	Male	College	MDRRM Officer III	DRRM Officer	2	Planning Officer I	Planning Officer I	No	Planning Officer I	Social Welfare Municipal Development Officer						13						Municipality	Yes	No	No	No	Yes	No	No	Island	No		205	Yes	1	No	0	Yes	1
141110000-2-110	RP141110000	CAR	CAR	Benguet	11	La Trinidad	10	2	Filipino	36-45 years old	Male	College	LDRRM Officer	DRRM Designate	3	Public Health Nurse	Public Health Nurse	Yes	Public Health Nurse	DRRM Designate						21						Municipality	Yes	No	No	No	Yes	No	No		No		383	Yes	1	Yes	1	Yes	1
141113000-2-109	RP141113000	CAR	CAR	Benguet	11	Tuba	13	2	Filipino	46-60 years old	Female	College	LDRRMO II	DRRM OIC	2	Environment Specialist	Environment Specialist	Yes	Environment Specialist	Environment Specialist	Collector - Treasury Office					3	15					Municipality	Yes	Yes	Yes	No	Yes	No	No		No		165	Yes	1	No	0	No	0
143201000-2-271	RP143201000	CAR	CAR	Kalinga	32	Balbalan	1	2	Filipino	26-35 years old	Female	Post-graduate	DRRMO-2	DRRM OIC	3	Medical Technologist	Barangay Captain	Yes	Medical Technologist	Barangay Captain						6						Municipality	Yes	No	Yes	No	Yes	No	No		No		150	Yes	1	No	0	No	0
143209000-1-274	RP143209000	CAR	CAR	Kalinga	32	Pinukpuk	9	1	Filipino	36-45 years old	Female	College	LDRRMO-3	City Department Head I	1	Social Welfare Officer	Social Welfare Officer	Yes	Social Welfare Officer	Senior Operations Manager						18						Municipality	Yes	No	Yes	No	Yes	No	No		No		120	Yes	1	No	0	No	0
143211000-1-272	RP143211000	CAR	CAR	Kalinga	32	Rizal	11	1	Filipino	26-35 years old	Male	College	MDRRMO-2	DRRM Officer	1	DRRMO Designate	Engineer	Yes	DRRM Designate	DRRM Officer	RSI Rural Health Unit					1	1					Municipality	Yes	No	Yes	No	No	No	Yes	Creek	No			Yes	1	Yes	1	Yes	1
143213000-2-273	RP143213000	CAR	CAR	Kalinga	32	Tabuk City	13	2	Filipino	36-45 years old	Male	Post-graduate	Local DRRMO-4	DRRM Officer	3	Philippine Army	Social Welfare Officer	Yes	Philippine Army	Senior Operations Manager						15						City	Yes	No	Yes	No	Yes	Yes	No		No		700	Yes	1	No	0	Yes	1
148103000-1-275	RP148103000	CAR	CAR	Apayao	81	Flora	3	1	Filipino	26-35 years old	Female	College	LDRRMO Assistant	DRRM Designate	2	Admin Assistant	Admin Assistant	No	Admin Assistant	College instructor/ Professor/Lecturer/ Teacher						6						Municipality	Yes	No	No	No	Yes	Yes	No		No		160	Yes	1	No	0	No	0
148105000-2-278	RP148105000	CAR	CAR	Apayao	81	Luna	5	2	Filipino	18-25 years old	Male	College	GIP (DRRMO)	DRRM Officer	1	Collection Officer	Security Officer	No	Collection Officer	Security Officer						1						Municipality	Yes	No	Yes	No	Yes	No	No		No			Yes	1	No	0	No	0
148106000-1-277	RP148106000	CAR	CAR	Apayao	81	Pudtol	6	1	Filipino	36-45 years old	Male	Post-graduate	LDRRMO-1	DRRM Assistant	1	Clerk SB	Community Affairs Assistant	Yes	SB Clerk	Assistant	DRRM Designate - Admin					4	3					Municipality	Yes	No	Yes	No	Yes	No	Yes	Caves	No		80	Yes	1	No	0	No	0
148107000-1-276	RP148107000	CAR	CAR	Apayao	81	Santa Marcela	7	1	Filipino	26-35 years old	Female	College	MDRRMO Staff	Research & Planning Chief	1	GIP (DOLE)	GIP (DOLE)	No	GIP (DOLE)	Army Officer/ Reserve						1						Municipality	Yes	No	Yes	No	Yes	No	No		No		100	Yes	1	No	0	No	0
015518000-2-112	RP015518000	Ilocos	Region 1	Pangasinan	55	Dagupan City	18	2	Filipino	36-45 years old	Male	College	CDRRMC Operations Head	Admin Officer	4	Barangay Captain	Sanitary Inspector	Yes	Barangay Captain	Admin Officer	Barangay Kagawad					6	13					City	No	No	No	Yes	Yes	No	No		No		1000	Yes	1	Yes	1	No	0
015522000-2-104	RP015522000	Ilocos	Region 1	Pangasinan	55	Lingayen	22	2	Filipino	60 years old above	Male	College	LDRRM Officer III	DRRM Officer	2	Engineer III	Information Officer	Yes	Engineer III	Information Officer	Administrator	Municipal Engineer	Municipal Planning Officer			19	3	6	2			Municipality	No	No	No	Yes	Yes	No	No		No		460	Yes	1	Yes	1	Yes	1
015532000-1-111	RP015532000	Ilocos	Region 1	Pangasinan	55	San Carlos City	32	1	Filipino	46-60 years old	Female	College	Research and Planning Officer	DRRM Designate	3	Secretary	Admin Aide	Yes	Secretary	DRRM Designate	Volunteer (San Carlos City)					6	6					City	No	No	No	No	Yes	No	No		No			Yes	1	Yes	1	No	0
015546000-2-012	RP015546000	Ilocos	Region 1	Pangasinan	55	Urdaneta City	46	2	Filipino	60 years old above	Male	College	CDRRMC Consultant	Research & Planning Chief	6	CDRRMC Officer	NGO Worker	Yes	Public Order and Safety Office Head	Public Order and Safety Office Head	Executive Assistant to the Mayor	Sangguniang Panlungsod	Irrigation Superintendent (NIA)			6	4	6	22			City	No	No	Yes	No	Yes	No	No	Creeks	No		1200	Yes	1	Yes	1	Yes	1
175203000-2-102	RP175203000	Mimaropa	Region 4B	Oriental Mindoro	52	Bongabong	3	2	Filipino	36-45 years old	Male	College	LDRRMO III	DRRM Head	.33	Administrative Officer I (Accounting Office)	Sanitary Inspector	Yes	Administrative Officer I (Accounting Office)	Administrative Officer I (Accounting Office)						15						Municipality	Yes	No	Yes	Yes	Yes	No	No	Creeks	No		360	Yes	1	Yes	1	Yes	1
175205000-1-074	RP175205000	Mimaropa	Region 4B	Oriental Mindoro	52	Calapan City	5	1	Filipino	36-45 years old	Male	College	LDRRMO IV	DRRM Head	.5	Admin Officer II- PDRRMO	Admin Officer II- PDRRMO	Yes	Admin Officer II- PDRRMO	Public Safety Training Management Officer	Team Leader- Disaster Response Team					3	6					City	Yes	No	Yes	Yes	Yes	Yes	No		No		1514	Yes	1	Yes	1	Yes	1
175207000-2-078	RP175207000	Mimaropa	Region 4B	Oriental Mindoro	52	Mansalay	7	2	Filipino	26-35 years old	Male	College	MDRRM Officer III	Research and Planning Officer	.08	Beneficiary Data Mgt.	Operation Warning Officer	Yes	Beneficiary Data Mgt Officer	Beneficiary Data Mgt Officer	Quick Response Team Staff					2	1					Municipality	Yes	No	No	Yes	Yes	No	No		No		400	Yes	1	Yes	1	Yes	1
175208000-1-073	RP175208000	Mimaropa	Region 4B	Oriental Mindoro	52	Naujan	8	1	Filipino	36-45 years old	Female	College	LDRRMO II	DRRM Officer	3	Budget Officer I	Budget Officer I	Yes	Budget Officer I	Budget Officer I	Supply Officer					5	2					Municipality	Yes	Yes	No	Yes	Yes	Yes	No	Falls	No		441	Yes	1	Yes	1	Yes	1
175315000-1-025	RP175315000	Mimaropa	Region 4B	Palawan	53	Narra	15	1	Filipino	46-60 years old	Male	College	LDRRM Officer III	DRRM Head	2	MDRRMO Designate	Admin Assistant	No	MDRRMO Designate	Admin Assistant	Farm owner/Businessman	SB Member, Committee on Agriculture (Councilor)				2	4	9				Municipality	Yes	No	No	Yes	Yes	No	No		No		300	Yes	1	Yes	1	Yes	1
175316000-2-006	RP175316000	Mimaropa	Region 4B	Palawan	53	Puerto Princesa	16	2	Filipino	36-45 years old	Male	College	LDRRMO IV	Training & Research Officer	3	Operations and Warnings Officer-PDRRMO	Community Affairs Assistant	Yes	LDRRMO IV	Assistant	Operations and Warnings Officer (LDRRMO)					3	3					City	Yes	No	Yes	Yes	Yes	No	No		No		3000	Yes	1	Yes	1	Yes	1
175318000-1-029	RP175318000	Mimaropa	Region 4B	Palawan	53	Roxas	18	1	Filipino	36-45 years old	Male	Post-graduate	Mun. Gov't Department Head I	DRRM Officer	1.5	Executive Assistant	Senior Admin Assistant	Yes	Executive Assistant	Admin Assistant	Project Manager	Community Development Organizer				4	2	2				Municipality	Yes	No	Yes	Yes	Yes	No	No		No		220	Yes	1	Yes	1	No	0
175320000-1-031	RP175320000	Mimaropa	Region 4B	Palawan	53	Taytay	20	1	Filipino	46-60 years old	Female	College	Communnication Equipment Operator V	DRRM Officer	20		Public Nurse	No		Nurse												Municipality	Yes	No	Yes	Yes	Yes	Yes	No		No		613	Yes	1	Yes	1	Yes	1
021505000-2-010	RP021505000	Cagayan Valley	Region 2	Cagayan	15	Aparri	5	2	Filipino	26-35 years old	Male	College	MDRRM Staff	DRRM Head	1	Nurse	Executive Assistant	Yes	Nurse	Executive Assistant						2						Municipality	No	Yes	Yes	Yes	Yes	No	No		No		155	Yes	1	Yes	1	No	0
021506000-1-011	RP021506000	Cagayan Valley	Region 2	Cagayan	15	Baggao	6	1		46-60 years old	Male	Post-graduate	MDRRM Officer	DRRM Officer	1.17	Administrative Officer IV	Executive Assistant	Yes	Administrative Officer (DepEd)	Executive Assistant	Pioneer President Rescue 116					27	16					Municipality	Yes	No	Yes	Yes	Yes	No	No		No		305	Yes	1	Yes	1	Yes	1
021527000-1-103	RP021527000	Cagayan Valley	Region 2	Cagayan	15	Solana	27	1	Filipino	60 years old above	Male	College	LDRRM Officer	LDRRM Officer	2	Supply Officer	Staff - DPWH/ DRMM/ Legislative/ etc	Yes	Supply Officer	Supply Officer						20						Municipality	Yes	No	No	No	Yes	No	No		No		255	Yes	1	Yes	1	Yes	1
021529000-2-065	RP021529000	Cagayan Valley	Region 2	Cagayan	15	Tuguegarao	29	2	Filipino	26-35 years old	Male	Post-graduate	Research and Planning Officer	DRRM Officer	3	Nurse Rescue	Planning Officer	Yes	Volunteer Nurse and Red Cross Volunteer	Planning Officer						1						City	No	No	Yes	No	Yes	No	No		No		1317	Yes	1	Yes	1	Yes	1
023108000-1-105	RP023108000	Cagayan Valley	Region 2	Isabela	31	Cauayan City	8	1	Filipino	26-35 years old	Male	College	CDRRMO Staff	DRRM Officer	3	Nurse	Public Veterenarian	Yes	Nurse	Nurse						5						City	No	No	Yes	No	Yes	No	No	Mangrove	No			Yes	1	Yes	1	Yes	1
023114000-2-005	RP023114000	Cagayan Valley	Region 2	Isabela	31	Ilagan	14	2		46-60 years old	Male	College	CDRRM Officer	DRRM Officer	3	Supervising Administrative Officer	Civil Defense Officer	Yes	Supervising Administrative Officer	Supervising Administrative Officer	Administrative Officer	Project Development Officer				2	10	8				City	Yes	No	Yes	No	Yes	No	No		No		1743	Yes	1	Yes	1	Yes	1
023135000-1-008	RP023135000	Cagayan Valley	Region 2	Isabela	31	Santiago	35	1	Filipino	46-60 years old	Male	Post-graduate	CDRRMC OIC	DRRM Officer	5	Statistician	Staff - DPWH/ DRMM/ Legislative/ etc	Yes	Statistician (Planning)	Statistician (Planning)	Agent (Swift Foods)					17	2					City	Yes	No	Yes	No	Yes	No	No		No		1500	Yes	1	Yes	1	No	0
023137000-2-009	RP023137000	Cagayan Valley	Region 2	Isabela	31	Tumauini	37	2	Filipino	36-45 years old	Female	College	Designated MDRRM Officer	DRRM Acting Officer	3	College instructor	DRRM Officer	Yes	College instructor	DRRM Officer						5						Municipality	Yes	No	Yes	No	Yes	No	No		No		400	Yes	1	Yes	1	No	0
025002000-1-267	RP025002000	Cagayan	Region 2	Nueva Vizcaya	50	Aritao	2	1	Filipino	26-35 years old	Female	College	Assistant DRRMO	DRRM Staff	2	RHU Nurse	Admin Aide	Yes	RHU Nurse	Admin Aide						5						Municipality	Yes	No	Yes	No	Yes	Yes	No		No		250	Yes	1	No	0	Yes	1
025003000-2-270	RP025003000	Cagayan	Region 2	Nueva Vizcaya	50	Bagabag	3	2	Filipino	46-60 years old	Male	Post-graduate	DRRM Designate	DRRM Officer	3	Municipal Planning and Development Coordinator	Admin Assistant	Yes	Municipal Planning and Development Coordinator	Municipal Planning and Development Coordinator						3						Municipality	Yes	No	Yes	No	Yes	No	No		No		85	Yes	1	No	0	No	0
025004000-2-268	RP025004000	Cagayan	Region 2	Nueva Vizcaya	50	Bambang	4	2	Filipino	60 years old above	Male	College	Municipal Planning Development Officer	DRRM Head	32			No														Municipality	Yes	No	No	No	No	No	No		No		180	Yes	1	Yes	1	Yes	1
025005000-1-269	RP025005000	Cagayan	Region 2	Nueva Vizcaya	50	Bayombong	5	1	Filipino	46-60 years old	Male	College	DRRMO Designate	DRRMO Designate	1	HRMO	OFW	Yes	HRMO	DRRM Staff	PDRRMO-3					3	10					Municipality	Yes	No	Yes	No	Yes	Yes	No		No		350	Yes	1	Yes	1	No	0
031409000-2-160	RP031409000	Central Luzon	Region 3	Bulacan	14	Hagonoy	9	2	Filipino	46-60 years old	Female	High School	OIC-MDRRM	DRRM Officer	4	OFW	Planning Officer	No	OFW in Japan	OFW in Japan						21						Municipality	No	No	No	Yes	Yes	Yes	No	Swamps	No		600	Yes	1	Yes	1	No	0
031410000-1-023	RP031410000	Central Luzon	Region 3	Bulacan	14	Malolos City	10	1		46-60 years old	Male	College	Assistant City Administrator	DRRM Head	6	Provincial Jail Warden	Engineer	Yes	Provincial Jail Warden	Engineer	Executive Assistant to the Governor					5	1					City	No	No	No	No	Yes	No	No		No		1387	Yes	1	Yes	1	Yes	1
031423000-1-024	RP031423000	Central Luzon	Region 3	Bulacan	14	Sta. Maria	23	1	Filipino	26-35 years old	Male	College	Team Leader-Sta. Maria Rescue	DRRM Officer	5	Volunteer-Emergency Responder	SB Member	No	Pioneer Emergency Responder	Pioneer Emergency Responder						4						Municipality	No	No	No	No	Yes	No	No		No		826	Yes	1	No	0	Yes	1
034902000-2-113	RP034902000	Central Luzon	Region 3	Nueva Ecija	49	Bongabon	2	2	Filipino	26-35 years old	Male	College	Municipal DRRM Officer	DRRM Officer	2	Medical Coder	Medical Coder	Yes	Medical Coder	Administrator	Nurse (DOH)	Disaster Volunteer (Fire Brigade)				1	1	3				Municipality	Yes	No	Yes	No	Yes	No	No		No		312	Yes	1	Yes	1	Yes	1
034903000-1-201	RP034903000	Central Luzon	Region 3	Nueva Ecija	49	Cabanatuan	3	1	English	46-60 years old	Male	Post-graduate	LDRRMO Head	DRRM Officer	2.5	Assistant to the City Administrator	Administrator	Yes	Secretary to the Mayor	Administrator	City Info and Tourism Officer	Assistant City Administrator	Executive Assistant IV			2	3	1	12			City	No	No	No	No	Yes	No	Yes	Valley	No		1200	Yes	1	Yes	1	Yes	1
034917000-1-045	RP034917000	Central Luzon	Region 3	Nueva Ecija	49	Science City of Munoz	17	1	Filipino	46-60 years old	Male	College	LDRRM Officer IV	DRRM Officer	1.16	Engineer II - City Engineering Office	SB Member	Yes	City Engineering Officer	Administrator	Focal Person for Disaster					12						City	Yes	No	Yes	No	Yes	No	Yes	small reservoir water projects	No		500	Yes	1	Yes	1	Yes	1
034919000-1-202	RP034919000	Central Luzon	Region 3	Nueva Ecija	49	Palayan City	19	1	English	46-60 years old	Male	Post-graduate	CDRRMO	Admin & Training Officer	2	Admin Officer, City Mayor's Office	Social Welfare Officer	No	Admin Officer	Social Welfare Municipal Development Officer	Technical Staff in Congress					12	6					City	Yes	No	No	No	Yes	Yes	No		No		403	Yes	1	Yes	1	Yes	1
035404000-2-033	RP035404000	Central Luzon	Region 3	Pampanga	54	Bacolor	34	2	Filipino	60 years old above	Male	College	DRRMO Head	DRRM Officer	7	Private Secretary of Mayor	Private Secretary of Mayor	Yes	Private Secretary of Mayor	Collection Officer						6						Municipality	No	No	No	No	Yes	No	No		No		258	Yes	1	Yes	1	No	0
035405000-2-119	RP035405000	Central Luzon	Region 3	Pampanga	54	Candaba	5	2	Filipino	46-60 years old	Male	College	MDRRMO Head	DRRM OIC	.5	Army Reserve	Operation Warning Officer	Yes	Army Reserve Trainer	Army Reserve Trainer	Businessman											Municipality	No	No	No	No	Yes	No	No		No		500	Yes	1	Yes	1	No	0
035409000-1-095	RP035409000	Central Luzon	Region 3	Pampanga	54	Mabalacat	9	1	Filipino	46-60 years old	Male	College	LDRRM Officer Head 2 City Solid Waste Management Officer	DRRM Designate	1	City Solid Waste Management Staff	Staff - DPWH/ DRMM/ Legislative/ etc	Yes	City Solid Waste Management Staff	Staff	Mayor's Office staff					8						City	No	No	No	No	Yes	No	No	Falls	No		1200	Yes	1	Yes	1	No	0
035415000-2-126	RP035415000	Central Luzon	Region 3	Pampanga	54	Porac	15	2	Filipino	46-60 years old	Male	College	MDRRMO Head	MDRRMO Head	6	Engineer's Office	Engineer	No	Engineer's Office	Engineer						15						Municipality	Yes	No	No	No	Yes	No	No		No		550	Yes	1	No	0	No	0
035416000-1-118	RP035416000	Central Luzon	Region 3	Pampanga	54	San Fernando City	16	1	Filipino	36-45 years old	Male	College	DRRM Officer; Head, Civil Defense Officer	Acting Operation Center Officer	4	Assessor's Office	Assessor's Office	Yes	Assessor's Office Appraisal	Volunteer of Red Cross	Local Assessment Officer III					7						City	No	No	No	No	Yes	No	Yes	Creeks	No		1300	Yes	1	Yes	1	Yes	1
036903000-2-014	RP036903000	Central Luzon	Region 3	Tarlac	69	Camiling	3	2		60 years old above	Male	College	LDRRMO III	DRRM Officer	2	Environmental Specialist II	Environmental Specialist II	Yes	Environmental Specialist II	Medical Officer	Social Welfare Assistant	Teacher	Bank Employee			4	25	5	2			Municipality	Yes	No	Yes	No	Yes	No	No		No		390	Yes	1	Yes	1	Yes	1
036904000-2-018	RP036904000	Central Luzon	Region 3	Tarlac	69	Capas	4	2	Filipino	36-45 years old	Male	College	MDRRM Assistant	DRRM Officer	2	Clerk II	Clerk II	Yes	Clerk II	Clerk II	Direct Seller	Auditor in NFA				4	2	3				Municipality	Yes	No	Yes	No	Yes	No	No		No		637	Yes	1	Yes	1	Yes	1
036910000-1-115	RP036910000	Central Luzon	Region 3	Tarlac	69	Paniqui	10	1	Filipino	46-60 years old	Male	College	MDRRM Officer III	DRRM Acting Officer	2	Municipal Fire Marshal	Administrator	Yes	Municipal Fire Marshal	Municipal Fire Marshal						21						Municipality	Yes	No	Yes	No	Yes	No	No	Falls	No	Caves		Yes	1	Yes	1	Yes	1
036916000-1-114	RP036916000	Central Luzon	Region 3	Tarlac	69	Tarlac City	16	1	Filipino	26-35 years old	Male	College	Deputy Director CDRRMO	DRRM Officer	.75	TV5 Reporter	TV5 Reporter	No	Reporter for TV5 (Rescue5)	Reporter for TV5 (Rescue5)						5						City	Yes	No	Yes	No	Yes	No	No	Island	No		800	Yes	1	Yes	1	Yes	1
037101000-2-027	RP037101000	Central Luzon	Region 3	Zambales	71	Botolan	1	2	Filipino	46-60 years old	Male	College	Local Disaster Officer III	DRRM Officer	4	Executive Assistant of Mayor	Staff - DPWH/ DRMM/ Legislative/ etc	Yes	Seaman (Marine Engineer)	Staff						21						Municipality	Yes	Yes	Yes	Yes	Yes	Yes	No	Island	No		600	Yes	1	Yes	1	Yes	1
037105000-1-003	RP037105000	Central Luzon	Region 3	Zambales	71	Iba	5	1	Filipino	46-60 years old	Male	College	Admin Aide I	DRRM Officer	4	Executive Assistant II	HRMO	Yes	All-around Assistant	All-around Assistant	Executive Assistant					6						Municipality	Yes	No	Yes	Yes	Yes	No	No		No		293	Yes	1	Yes	1	No	0
037107000-1-030	RP037107000	Central Luzon	Region 3	Zambales	71	Olongapo City	7	1	Filipino	26-35 years old	Male	College	Research & Planning	DRRM Officer	6	Researcher	Researcher	No	Researcher	Researcher	Instructor	Call Center agent										City	Yes	No	Yes	Yes	Yes	No	No		No		2200	No	0	Yes	1	No	0
037114000-2-162	RP037114000	Central Luzon	Region 3	Zambales	71	Subic	14	2	Filipino	18-25 years old	Male	College	Operation Supervisor for Subic Public Order & Safety Office	DRRM Designate	1.5	Reasearch & Planning Operations Section Officer III	Reasearch & Planning Operations Section Officer III	Yes	Operation Section Officer III	Operation Section Officer III						2						Municipality	Yes	No	No	Yes	Yes	Yes	No	Caves	No		1000	Yes	1	Yes	1	Yes	1
041005000-2-145	RP041005000	Calabarzon	Region 4A	Batangas	10	Batangas City	5	2	Filipino	36-45 years old	Male	College	CDRRMO IV	DRRM Designate	6	SWO II	SWO II	Yes	SWO II/ Action Officer	SWO II/ Action Officer	Social Worker					12	.5					City	Yes	No	No	Yes	Yes	No	Yes	Caves	No			Yes	1	Yes	1	Yes	1
041014000-1-083	RP041014000	Calabarzon	Region 4A	Batangas	10	Lipa City	14	1	Filipino	46-60 years old	Male	College	Designated CDRRMO	DRRM Officer	6	Deputized Disaster Coordinator	Deputized Disaster Coordinator	Yes	Designated CDRRMO	Radio reporter	Deputiy Disaster Coordinator	Division Chief- Security				6	2	10				City	Yes	Yes	Yes	No	No	Yes	No		No		2000	Yes	1	No	0	Yes	1
041019000-2-001	RP041019000	Calabarzon	Region 4A	Batangas	10	Nasugbu	19	2	Filipino	36-45 years old	Male	College	OIC-MDRRMO	DRRM Officer	1	Senior Operations Manager	Senior Operations Manager	Yes	Senior Operations Manager	Senior Operations Manager						4						Municipality	Yes	Yes	Yes	Yes	Yes	No	No	Caves	No		600	Yes	1	Yes	1	Yes	1
041031000-1-077	RP041031000	Calabarzon	Region 4A	Batangas	10	Tanauan City	31	1	Filipino	46-60 years old	Male	High School	OIC MDRRM Office	DRRM Officer	4	Brgy Captain	Municipal Fire Marshal	Yes	Brgy. Captain	Brgy. Captain	Security Officer					9	8					City	No	No	No	No	Yes	Yes	No		No		2200	Yes	1	Yes	1	Yes	1
042103000-2-146	RP042103000	Calabarzon	Region 4A	Cavite	21	Bacoor	3	2	Filipino	36-45 years old	Male	College	City Department Head I	DRRM Officer	1	Special Operations Officer II	Senior Admin Assistant	Yes	Special Operations Officer II	Special Operations Officer II	Admin Officer					2	5					City	No	No	No	Yes	Yes	No	No		No		2950	Yes	1	Yes	1	Yes	1
042106000-1-079	RP042106000	Calabarzon	Region 4A	Cavite	21	Dasmarinas	6	1	Filipino	36-45 years old	Male	College	LDRRMO	DRRM Head	2.5	Engineering Office	Engineering Office	Yes	LDRRMO	LDRRMO	Planning & Design Dasmarinas Water District	Sr. Engineer Team Leader, Emergency Response Team				2.5	2	2				City	No	No	No	No	Yes	No	No		No		2000	Yes	1	No	0	Yes	1
043405000-1-053	RP043405000	Calabarzon	Region 4A	Laguna	34	Calamba	5	1	Filipino	46-60 years old	Male	Post-graduate	LDRRMO Officer IV	Operations & Training	1	Special Operations Officer III	DRRM Officer	Yes	Special Operations Officer	Special Operations Officer						6						City	Yes	No	Yes	No	Yes	Yes	No	Marine reserve	No		1000	Yes	1	Yes	1	Yes	1
043411000-2-002	RP043411000	Calabarzon	Region 4A	Laguna	34	Los Banos	11	2	Filipino	46-60 years old	Female	Post-graduate	MDRRMO Designate	Admin Aide	2	Daycare Teacher	DRRM Officer	Yes	Daycare Worker/Teacher	DRRM Officer						25						Municipality	Yes	Yes	Yes	Yes	Yes	Yes	No		No		500	Yes	1	Yes	1	Yes	1
043424000-2-072	RP043424000	Calabarzon	Region 4A	Laguna	34	San Pablo	24	2	Filipino	60 years old above	Male	College	CDRRM Officer	DRRM Head	3	Security Officer III	Admin Assistant	Yes	Security Officer III	Security Officer III	Reserve Officer	First aid Instructor				3	28	7				City	Yes	No	Yes	No	Yes	Yes	No		No		2000	Yes	1	Yes	1	No	0
043426000-1-050	RP043426000	Calabarzon	Region 4A	Laguna	34	Santa Cruz	26	1	Filipino	46-60 years old	Male	College	LDRRM Assistant	DRRM Officer	3	Community Affairs Assistant II, Tourism Officer Designet	Community Affairs Assistant II, Tourism Officer Designet	Yes	Community affairs assistant II, Tourism officer designate	Community affairs assistant II, Tourism officer designate	Brgy. Captain- Gatid					3	5					Municipality	No	No	No	Yes	Yes	Yes	No		No		552	Yes	1	Yes	1	Yes	1
045608000-1-051	RP045608000	Calabarzon	Region 4A	Quezon	56	Candelaria	8	1	Filipino	36-45 years old	Male	College	Research & Planning Staff	DRRM Officer	.58	Civil Military Operations Officer	College Instructor / Professor	Yes	Civil Military Operations Officer	College instructor/ Professor/Lecturer/ Teacher						1						Municipality	Yes	Yes	Yes	No	Yes	No	No		No		465	Yes	1	No	0	Yes	1
045624000-2-075	RP045624000	Calabarzon	Region 4A	Quezon	56	Lucena City	24	2	Filipino	46-60 years old	Male	College	Admin Officer IV	DRRM Head	1	Sanitation Inspector II	Public Veterenarian	Yes	Admin Officer IV	Veterinarian	Sanitation Inspector II	Sanitation Inspector I				1	8	16				City	Yes	Yes	Yes	Yes	Yes	No	No		No		2000	Yes	1	Yes	1	Yes	1
045627000-2-052	RP045627000	Calabarzon	Region 4A	Quezon	56	Mauban	27	2	Filipino	26-35 years old	Male	Post-graduate	LDRRMO III	DRRM Head	1	Information Officer III	Information Officer III	Yes	Information Officer III	Information Officer III	Secretary to the Mayor					4	1					Municipality	Yes	Yes	Yes	Yes	Yes	Yes	No		No		1000	Yes	1	Yes	1	No	0
045648000-2-144	RP045648000	Calabarzon	Region 4A	Quezon	56	Tiaong	48	2	Filipino	60 years old above	Male	College	DRRMO Designate	DRRM Head	7	Administrative Aide - Office of the Mayor	Media Practitioner	Yes	DRRMO Designate	DRRMO Designate	MDRRMC Coordinator/Admin. Aide IV	Stenographer/Admin Aide				7	2	8				Municipality	Yes	No	Yes	No	Yes	Yes	No		No		500	Yes	1	Yes	1	Yes	1
045802000-1-150	RP045802000	Calabarzon	Region 4A	Rizal	58	Antipolo City	2	1	Filipino	36-45 years old	Male	College	Research & Planning Chief	DRRM Head	.17	NGO Worker	Admin Officer	Yes	NGO worker	Admin Assistant												City	Yes	No	Yes	No	No	No	Yes	creeks	No		2200	Yes	1	No	0	Yes	1
045804000-1-099	RP045804000	Calabarzon	Region 4A	Rizal	58	Binangonan	4	1	Filipino	46-60 years old	Male	College	LDRRMO Head	DRRM Head	.33	Sanitary Inspector	Staff - DPWH/ DRMM/ Legislative/ etc	Yes	Sanitary Inspector	Communication Officer						3						Municipality	Yes	Yes	Yes	No	No	Yes	Yes	creeks	No		600	Yes	1	Yes	1	Yes	1
045805000-2-100	RP045805000	Calabarzon	Region 4A	Rizal	58	Cainta	5	2	Filipino	46-60 years old	Male	College	Head MDRRMO	DRRM Officer	3	Deputy Traffic Management	Staff - DPWH/ DRMM/ Legislative/ etc	Yes	Public Safety Training Management officer	DRRM Staff						8						Municipality	No	No	No	No	Yes	No	No		No		2000	No	0	No	0	No	0
045808000-2-149	RP045808000	Calabarzon	Region 4A	Rizal	58	Rodriguez	8	2	Filipino	46-60 years old	Male	Post-graduate	Research Planning Officer	DRRM Officer	3	Operation Warning Officer	Clerk	No	Operation Warning Officer	Clerk						4						Municipality	Yes	No	Yes	No	Yes	No	No		No		1200	Yes	1	No	0	Yes	1
050506000-2-151	RP050506000	Bicol	Region 5	Albay	5	Legazpi City	6	2	English	46-60 years old	Female	Post-graduate	CDRRMO	DRRM Head	1	Internal System Analyst	Agent in Heavy Equipment	Yes	Internal System Analyst	Agent	Statistician					5	12					City	Yes	Yes	Yes	Yes	Yes	No	Yes	Falls	No		1650	Yes	1	Yes	1	Yes	1
050508000-1-152	RP050508000	Bicol	Region 5	Albay	5	Ligao City	8	1	English	46-60 years old	Male	College	CDRRMO Head	DRRM Head	2	Admin Asst. II	Assessor	Yes	Admin Asst II	Assessor						10						City	Yes	Yes	Yes	Yes	Yes	No	No		No		330	Yes	1	Yes	1	Yes	1
050514000-1-158	RP050514000	Bicol	Region 5	Albay	5	Polangui	14	1	English	36-45 years old	Male	Post-graduate	Training & Research Officer	Assistant Department Head of DRRMO	5	Community Affairs Asst	Community Affairs Asst	No	Community affairs asst	Community affairs asst	Researcher	Teacher				1	7	7				Municipality	Yes	No	No	No	Yes	Yes	No		No		577	Yes	1	No	0	Yes	1
050517000-2-153	RP050517000	Bicol	Region 5	Albay	5	Tabaco City	17	2	English	46-60 years old	Male	Post-graduate	CDRRMO IV	Admin Aide	2	Senior Admin Asst I	Clerk	Yes	Senior Admin Asst	Clerk	CEO					6	17					City	Yes	Yes	Yes	Yes	Yes	No	No		No		1200	Yes	1	Yes	1	Yes	1
051716000-1-141	RP051716000	Bicol	Region 5	Camarines Sur	17	Iriga City	16	1	Filipino	26-35 years old	Female	College	CDRRM Officer	DRRM Head	1.5	City Health Nurse	City Health Nurse	Yes	City Health Nurse	City Health Nurse	Nurse					4	.34					City	No	Yes	Yes	No	Yes	No	No		No		1100	Yes	1	Yes	1	Yes	1
051718000-2-136	RP051718000	Bicol	Region 5	Camarines Sur	17	Libmanan	18	2	Filipino	36-45 years old	Male	Post-graduate	MDRRMO Head	DRRM Designate	3	Mayor's Office Executive Assistant	HRMO	Yes	Mayor's Office Executive Assistant	Private Secretary						1						Municipality	Yes	No	Yes	Yes	Yes	No	No		No		330	Yes	1	Yes	1	Yes	1
051724000-1-084	RP051724000	Bicol	Region 5	Camarines Sur	17	Naga City	24	1	Filipino	46-60 years old	Male	College	CDRRM Officer	DRRM Officer	6	Executive Assistant	Assistant (LGU Department/ Office Head, etc)	Yes	Executive Asstant	City Engineering Officer						6						City	Yes	No	No	No	Yes	No	No		No		1600	Yes	1	No	0	Yes	1
051728000-1-138	RP051728000	Bicol	Region 5	Camarines Sur	17	Pili	28	1	Filipino	46-60 years old	Male	Post-graduate	Local Legislative Staff, Acting MDRRMO & Acting Legal Officer	Mun. Engineering Department Head I	3	Member MDRRMC	Staff - DPWH/ DRMM/ Legislative/ etc	Yes	Member MDRRMC	Member MDRRMC						3						Municipality	Yes	No	Yes	No	Yes	No	No		No		550	Yes	1	No	0	Yes	1
054101000-2-125	RP054101000	Bicol	Region 5	Masbate	41	Aroroy	1	2	English	46-60 years old	Male	College	MDRRM Officer	DRRM Officer	.5	Planning Officer - LGU	Planning Officer - LGU	Yes	Planning Officer MPDO	Planning Officer MPDO						22						Municipality	Yes	No	Yes	Yes	Yes	Yes	No		No		550	Yes	1	Yes	1	No	0
054106000-1-085	RP054106000	Bicol	Region 5	Masbate	41	Cawayan	6	1	Filipino	36-45 years old	Male	College	LDRRM Officer III	DRRM Officer	3	Veterinarian	Admin Officer	Yes	Volunteer of Red Cross	Admin Assistant						20						Municipality	No	No	No	Yes	Yes	Yes	Yes	Falls	No		350	Yes	1	Yes	1	No	0
054111000-1-137	RP054111000	Bicol	Region 5	Masbate	41	Masbate City	11	1	Filipino	36-45 years old	Male	College	CDRRM Officer	DRRM Designate	4	Civil Defense Officer	Civil Defense Officer	Yes	Research & Planning DRRMO	Research & Planning DRRMO	Sociologist	Staff in OCD				1	4	1				City	Yes	No	Yes	Yes	Yes	Yes	No	Falls	No		440	Yes	1	Yes	1	No	0
054112000-1-086	RP054112000	Bicol	Region 5	Masbate	41	Milagros	11	1	English	46-60 years old	Female	College	MDRRM Officer	DRRM Officer	3	Local Legislative Staff Office of Sangguniang Panglungsod	Collection Officer	Yes	Legislative Officer	Collection Officer	Provincial Planning Officer					10	7					Municipality	Yes	No	Yes	Yes	Yes	Yes	No	Falls	No		330	Yes	1	Yes	1	Yes	1
056206000-1-265	RP056206000	Albay	Region 5	Sorsogon	62	Castilla	6	1	Filipino	36-45 years old	Male	College	DRRM Acting Officer	DRRM Officer	1	DRRM Officer 1	DRRM Officer 1	Yes	DRRM Officer 1	DRRM Officer 1	Secretary Office of Mayor					1	8					Municipality	Yes	No	Yes	Yes	Yes	No	No	Hot springs	No		100	Yes	1	Yes	1	No	0
056207000-1-266	RP056207000	Albay	Region 5	Sorsogon	62	Donsol	7	1	Filipino	36-45 years old	Female	College	DRRM Staff	DRRM OIC	3	Admin Aide Office of Vice Mayor	Engineer	Yes	Admin Aide Office of Vice Mayor	Engineer						3						Municipality	Yes	No	Yes	Yes	Yes	No	No		No		100	Yes	1	Yes	1	No	0
056208000-1-264	RP056208000	Albay	Region 5	Sorsogon	62	Gubat	8	1	Filipino	36-45 years old	Male	College	DRRM Officer 3	DRRM Officer	1	Admin Assistant	CDRRMO Team Leader	Yes	Admin Assistant	Admin Assistant						12						Municipality	No	No	Yes	Yes	Yes	No	No		No		120	Yes	1	Yes	1	No	0
056216000-2-263	RP056216000	Albay	Region 5	Sorsogon	62	Sorsogon city	16	2	Filipino	46-60 years old	Male	Post-graduate	DRRm Department head	DRRM Designate	2	Provincial Executive Officer	Assistant (LGU Department/ Office Head, etc)	Yes	Provincial Executive Officer	Assessor						1						City	Yes	Yes	Yes	Yes	Yes	Yes	No		No		300	Yes	1	Yes	1	Yes	1
060604000-2-057	RP060604000	Western Visayas	Region 6	Antique	6	Bugasong	4	2	Filipino	26-35 years old	Male	College	MDRRM Personnel	MDRRM Personnel	5	Firefighter Abroad	Administrator	Yes	MDRRM Personnel	MDRRM Personnel	Firefighter	MDRRMO Personnel				2	4	2				Municipality	Yes	No	Yes	Yes	Yes	No	No	Falls	No		500	Yes	1	Yes	1	Yes	1
060612000-2-019	RP060612000	Western Visayas	Region 6	Antique	6	Patnongon	12	2	Filipino	36-45 years old	Male	College	LDRRM Officer	DRRM Designate	1	Planning Officer I	Planning Officer I	No	Planning Officer	Planning Officer	Engineer	DENR Environmental Management Specialist				4	2	8				Municipality	Yes	No	Yes	Yes	Yes	No	Yes	swamps	No		217	Yes	1	Yes	1	No	0
060613000-1-016	RP060613000	Western Visayas	Region 6	Antique	6	San Jose de Buenavista	13	1	Filipino	46-60 years old	Male	College	Head MDRRMO	DRRM Officer	20	Engineer	Clerk	Yes	Engineer II	Clerk	Search & Rescue Team					19	1					Municipality	No	No	No	Yes	Yes	No	No		No		500	No	0	No	0	Yes	1
060616000-1-020	RP060616000	Western Visayas	Region 6	Antique	6	Sibalom	16	1	Filipino	46-60 years old	Male	College	MDRRM Officer	DRRM Officer	2	SB Member	SB Member	Yes	SB Member	SB Member	President, Association of Barangay Captains	MDRRM Officer				16	6	3				Municipality	No	No	Yes	Yes	Yes	No	No		No		200	Yes	1	No	0	Yes	1
061904000-1-127	RP061904000	Western Visayas	Region 6	Capiz	19	Dumarao	4	1	Filipino	46-60 years old	Male	Post-graduate	MDRRMO	DRRM Officer	2	OIC Administrator	Admin Officer	Yes	OIC Administrator, Incident Commander	OIC Administrator, Incident Commander	LGU - Administrative Officer IV	High School Principal				8	8	17				Municipality	Yes	No	Yes	No	Yes	Yes	No		No		240	Yes	1	No	0	No	0
061909000-2-107	RP061909000	Western Visayas	Region 6	Capiz	19	Panay	9	2	Filipino	46-60 years old	Male	College	MDRRMO	DRRM Officer	4	Municipal Administrator	Acting City Admin Officer	Yes	Municipal Administrator (Panay)	Administrator	City Administrator (Roxas)					9	1.5					Municipality	No	No	Yes	Yes	Yes	No	No		No		180	Yes	1	Yes	1	No	0
061912000-1-098	RP061912000	Western Visayas	Region 6	Capiz	19	Pontevedra	12	1	Filipino	36-45 years old	Male	College	MDRRMO	DRRM Officer	10	SB Member	Admin Officer	Yes	Municipal Administrator	Municipal Administrator	SB member	Executive Assistant				10	3	.5				Municipality	Yes	No	Yes	Yes	Yes	No	No	Caves	No	Falls	220	Yes	1	Yes	1	No	0
061914000-2-004	RP061914000	Western Visayas	Region 6	Capiz	19	Roxas City	14	2	Filipino	46-60 years old	Female	College	Administration & Training	DRRM Officer	4	Social Welfare Officer III	Assessor	Yes	Social Welfare Officer III	Social Welfare Officer III						23						City	Yes	No	Yes	No	Yes	No	No		No		880	Yes	1	Yes	1	No	0
063018000-2-022	RP063018000	Western Visayas	Region 6	Iloilo	30	Dumangas	18	2	Filipino	46-60 years old	Male	College	LDRRMO II	DRRM Officer	2	Local Revenue Collection Officer I	Local Revenue Collection Officer I	Yes	Local Revenue Collection Officer I	Local Revenue Collection Officer I						21						Municipality	Yes	No	No	Yes	Yes	Yes	No	Falls	No	Caves	400	Yes	1	Yes	1	No	0
063022000-1-017	RP063022000	Western Visayas	Region 6	Iloilo	30	Iloilo City	22	1	Filipino	36-45 years old	Male	College	CDRRM Officer in-charge	Admin & Training Officer	.9	Operations Officer	Community Affairs Assistant	No	Chief Operation Officer	Assistant	Medical Response Officer	Clerical Computer Operator	Emergency Responder			6	3	2	2			City	No	No	No	Yes	Yes	Yes	No		No		5500	Yes	1	Yes	0	Yes	0
063025000-2-021	RP063025000	Western Visayas	Region 6	Iloilo	30	Lambunao	25	2	Filipino	36-45 years old	Male	College	Designated MDRRMO	DRRM Officer	7	Staff Engineering Department	Staff Engineering Department	Yes	Engineering Staff	Information Officer						7						Municipality	Yes	No	No	No	Yes	No	Yes	Falls	No		220	Yes	1	No	0	Yes	1
063035000-1-097	RP063035000	Western Visayas	Region 6	Iloilo	30	Passi City	35	1	Filipino	36-45 years old	Female	College	Engineering II	DRRM Officer	7	Engineering I	Security Officer	Yes	Engineering I	Engineering I						17						City	Yes	No	Yes	No	Yes	No	No		No		800	Yes	1	No	0	Yes	1
184501000-1-090	RP064501000	Western Visayas	Region 6	Negros Occidental	45	Bacolod City	10	1	Filipino	46-60 years old	Male	College	Acting Operation Center Officer	DRRM Head	.58	Red Cross Head Chapter Administrator	Red Cross Head Chapter Administrator	Yes	Red Cross	Red Cross						28						City	Yes	Yes	Yes	Yes	Yes	Yes	No		No		1100	No	0	Yes	1	Yes	1
184502000-1-089	RP064502000	Western Visayas	Region 6	Negros Occidental	45	Bago City	2	1	Filipino	46-60 years old	Female	College	LDRRMO IV	DRRM Designate	4	Medical Officer	Private Secretary	Yes	Medical Officer IV	Medical Officer IV	Health Emergency Coordinator					23	10					City	Yes	Yes	Yes	Yes	Yes	No	No		No		1245	Yes	1	Yes	1	Yes	1
184504000-2-140	RP064504000	Western Visayas	Region 6	Negros Occidental	45	Cadiz City	4	2	Filipino	46-60 years old	Male	College	DRRM Officer	DRRM OIC	.41	City Agriculturist	Admin Officer	Yes	City Agriculturist	Admin Officer						24						City	Yes	No	Yes	Yes	Yes	Yes	No		No		1870	Yes	1	Yes	1	No	0
184515000-2-091	RP064515000	Western Visayas	Region 6	Negros Occidental	45	Kabankalan City	15	2	Filipino	46-60 years old	Male	College	Temporary DRRMO	DRRM Officer	6	City Administrator	City Administrator	Yes	Administrator	Staff	Secretary	City Administrator				19	3	2				City	Yes	No	Yes	Yes	Yes	Yes	Yes	falls	Yes	caves	1540	Yes	1	Yes	1	No	0
071205000-1-203	RP071205000	Central Visayas	Region 7	Bohol	12	Baclayon	5	1	English	36-45 years old	Male	Post-graduate	LDRRMO II	DRRM Designate	1.42	Contract Employee, Land Use Planning	Contract Employee, Land Use Planning	No	HRMO	HRMO	JPO	Project Officer				3	6	4				Municipality	Yes	No	Yes	Yes	No	No	Yes	island	No		200	Yes	1	Yes	1	No	0
071210000-2-204	RP071210000	Central Visayas	Region 7	Bohol	12	Calape	10	2	English	36-45 years old	Female	College	LDRRMO	Deputy Director CDRRMO	1.7	Engineering Staff	Engineering Staff	Yes	Engineering Staff LGU	Policy Advocacy Officer	Project Engineer - PVT	HS Teacher				3.5	4	3				Municipality	Yes	No	No	Yes	No	Yes	Yes	island	No			Yes	1	Yes	1	Yes	1
071230000-2-207	RP071230000	Central Visayas	Region 7	Bohol	12	Loon	30	2	English	46-60 years old	Female	Post-graduate	LDRRMO III	Assistant Action Officer	1	HRMO	Admin Assistant	No	HRMO	Admin Assistant												Municipality	Yes	No	Yes	Yes	Yes	Yes	No		No		285	Yes	1	Yes	1	Yes	1
071236000-1-157	RP071236000	Central Visayas	Region 7	Bohol	12	Sagbayan	36	1	English	46-60 years old	Male	Post-graduate	LDRRMO	City Director of DILG/CLGOO	4	Pastor & Exec. Security	Pastor & Exec. Security	No	Pastor & Exec. Security	Municipal Officer												Municipality	Yes	No	Yes	No	Yes	No	No		No		160	Yes	1	No	0	Yes	1
072217000-2-133	RP072217000	Central Visayas	Region 7	Cebu	22	Cebu City	17	2	Filipino	36-45 years old	Male	College	Senior Administrative Officer, designated chief DRRM office	DRRM Officer	4	Accountable Officer	Accountable Officer	Yes	Data Controller for Geographic Info System	DRRM Officer						13						City	Yes	No	Yes	Yes	Yes	No	Yes	caves	No		5000	Yes	1	No	0	Yes	1
072223000-2-143	RP072223000	Central Visayas	Region 7	Cebu	22	Danao City	23	2	Filipino	36-45 years old	Male	Post-graduate	Sp Member, designate CDRRMO	DRRM Officer	.33	City Councilor	City Councilor	Yes	City Councilor	City Councilor	Brgy Councilor	Terminal Administrator				7	13	1				City	Yes	No	Yes	Yes	Yes	No	Yes	caves	No		1100	Yes	1	No	0	Yes	1
072226000-1-142	RP072226000	Central Visayas	Region 7	Cebu	22	Lapu-Lapu City	26	1	Filipino	46-60 years old	Male	College	LDRRMO IV	DRRM Executive Officer	1	Co-terminal Employee	College Instructor / Professor	Yes	Volunteer Radio Communication	College instructor/ Professor/Lecturer/ Teacher	Community Development Work Rural Areas					10	8					City	No	No	Yes	Yes	No	No	No		No		2200	No	0	No	0	Yes	1
072251000-1-026	RP072251000	Central Visayas	Region 7	Cebu	22	Toledo City	51	1	Filipino	36-45 years old	Male	Post-graduate	CDRRM Officer	Disaster Officer 1	2	OIC City Engineer	Public Nurse	Yes	OIC City Engineer	OIC City Engineer	OIC CENRO	OIC DRRM	Engineer II	Engineer I	Engineer Assistant	1	1	1	3	5	8	City	Yes	No	Yes	Yes	Yes	Yes	Yes	caves	No		990	Yes	1	Yes	1	No	0
184604000-2-087	RP074604000	Central Visayas	Region 7	Negros Oriental	46	Bais City	4	2	Filipino	46-60 years old	Male	College	LDRRM Officer IV	DRRM Officer	2.67	Retired Firefighter	Retired Firefighter	Yes	Fire Fighter	Fire Fighter						32						City	Yes	No	Yes	Yes	Yes	Yes	No		No		1100	Yes	1	No	0	No	0
184606000-1-135	RP074606000	Central Visayas	Region 7	Negros Oriental	46	Bayawan	6	1	Filipino	26-35 years old	Male	College	LDRRM Officer IV	DRRM Officer	1	Senior Admin Assistant II	CPA	Yes	IT Systems Admin	IT Systems Admin	OFW in Saudi Telecom					4	2					City	Yes	No	Yes	Yes	Yes	No	No		No		1800	Yes	1	Yes	1	No	0
184610000-1-096	RP074610000	Central Visayas	Region 7	Negros Oriental	46	Dumaguete City	10	1	Filipino	60 years old above	Male	College	CDRRMO Chief	DRRM Designate	6	Commercial pilot	Commercial pilot	Yes	Commercial Pilot	Commercial Pilot	Flight Operation Officer	Radio Station KBP	Engineer			5		7				City	Yes	No	Yes	Yes	Yes	No	No		No		1500	Yes	1	Yes	0	Yes	0
184611000-2-088	RP074611000	Central Visayas	Region 7	Negros Oriental	46	Guihulngan City	11	2	Filipino	46-60 years old	Male	College	Operations & Training	MSWD Head	6	Formerly DRRM Officer	DRRM Head	Yes	Embalmer	DRRM Designate	Salesman					20	2					City	Yes	No	Yes	Yes	Yes	Yes	Yes	marine reserve	No		1100	Yes	1	Yes	1	No	0
082604000-2-254	RP082604000	Eastern Visayas	Region 8	Eastern Samar	26	Borongan city	4	2	Filipino	26-35 years old	Male	College	Admin Aide	Research Analyst	1	DRRMO JO	Assistant (LGU Department/ Office Head, etc)	Yes	DRRMO JO	Admin Assistant						2						City	Yes	No	Yes	Yes	Yes	No	No		No		400	Yes	1	Yes	1	Yes	1
082609000-2-251	RP082609000	Eastern Visayas	Region 8	Eastern Samar	26	Guiuan	9	2	English	46-60 years old	Male	College	Head DRRMO	Admin & Training Officer	12	Administrative Assistant	Admin Assistant	No	Admin Officer	Admin Assistant						12						Municipality	Yes	No	Yes	Yes	No	No	No		No		126	Yes	1	Yes	1	No	0
082615000-2-253	RP082615000	Eastern Visayas	Region 8	Eastern Samar	26	Maydolong	15	2	Filipino	36-45 years old	Female	Post-graduate	DRRM Officer-2	DRRM Head	2	Development Specialist	Development Specialist	Yes	Development specialist	Development specialist	PPDO					6	6					Municipality	Yes	No	Yes	Yes	Yes	No	No		No		90	Yes	1	Yes	1	No	0
082619000-1-252	RP082619000	Eastern Visayas	Region 8	Eastern Samar	26	Salcedo	19	1	Filipino	36-45 years old	Female	Post-graduate	DRRM Officer-2	Research & Planning Chief	2	Lecturer	Admin Aide	No	Lecturer	Lecturer						1						Municipality	Yes	No	Yes	Yes	Yes	No	No		No		79	Yes	1	Yes	1	Yes	1
083708000-2-032	RP083708000	Eastern Visayas	Region 8	Leyte	37	Baybay City	8	2	Filipino	36-45 years old	Male	College	CDRRM Head	DRRM OIC	.08	City Veterenarian	City Veterenarian	Yes	City Veterinarian	City Veterinarian						20						City	Yes	No	Yes	Yes	Yes	No	No	Lagoon	No	Reclaimed areas (housing projects)	1000	Yes	1	Yes	1	No	0
083738000-2-124	RP083738000	Eastern Visayas	Region 8	Leyte	37	Ormoc City	38	2	Filipino	46-60 years old	Male	Post-graduate	CDRRMO Head	CDRRMO Head	1	Focal person of City Disaster Response Team	Public Nurse	Yes	Focal person of City Disaster Response	Nurse						6						City	Yes	No	Yes	Yes	Yes	Yes	No		No		4000	Yes	1	No	0	Yes	1
083739000-1-117	RP083739000	Eastern Visayas	Region 8	Leyte	37	Palo	39	1	Filipino	36-45 years old	Male	College	DRRM Head	DRRM Head	1	Media Practitioner	Media Practitioner	Yes	Radio reporter	Army Officer/ Reserve						20						Municipality	No	No	No	Yes	No	No	No		No		564	Yes	1	No	0	Yes	1
083747000-2-116	RP083747000	Eastern Visayas	Region 8	Leyte	37	Tacloban	47	2	English	46-60 years old	Male	Post-graduate	CDRRM Head	Research Section OIC	2	Administrative Officer in Engineering Office	Civil Defense Officer	Yes	Assistant City Administrator	Staff	Staff in City Engineer's Office					2	6					City	Yes	No	Yes	Yes	Yes	No	No		No		2810	Yes	1	Yes	1	No	0
084805000-1-094	RP084805000	Eastern Visayas	Region 8	Northern Samar	48	Catarman	5	1	Filipino	36-45 years old	Male	College	Head, DRRMO	City Gov't Head III	3	Legazpi, Albay under Joey Salceda	Social Welfare Officer	Yes	Communication Officer DAS, Albay	Social Welfare Municipal Development Officer						3						Municipality	No	No	Yes	Yes	Yes	Yes	No		No		758	Yes	1	Yes	0	No	0
084808000-2-139	RP084808000	Eastern Visayas	Region 8	Northern Samar	48	Laoang	8	2	Filipino	26-35 years old	Female	College	MDRRMO I	Research & Planning Chief	1	MDRRM Staff	MDRRM Staff	Yes	MDRRM Staff	MDRRM Staff						5						Municipality	Yes	No	No	Yes	Yes	No	No		No		220	Yes	1	Yes	1	No	0
084810000-1-120	RP084810000	Eastern Visayas	Region 8	Northern Samar	48	Las Navas	10	1	Filipino	46-60 years old	Male	College	MDRRM Officer	DRRM Head	.17	Clerk II - Office of the Mayor	Clerk II - Office of the Mayor	Yes	Clerk II	Clerk II	Police					3	13					Municipality	Yes	No	Yes	No	Yes	No	No		No		220	Yes	1	No	0	Yes	1
084813000-2-093	RP084813000	Eastern Visayas	Region 8	Northern Samar	48	Mondragon	13	2	Filipino	46-60 years old	Male	College	Sec. of Mayor 2 Head of DRRMO	DRRM Acting Officer	3	Agent in Heavy Equipments	Sanitary Inspector	Yes	Agent in heavy equipments	Sanitary Inspector												Municipality	No	No	Yes	Yes	Yes	Yes	Yes	falls	No		110	Yes	1	Yes	1	No	0
086002000-1-101	RP086002000	Eastern Visayas	Region 8	Western Samar	60	Basey	2	1	Filipino	46-60 years old	Female	College	DRRM Head	DRRM Designate	1	Municipal Assessor	Social Welfare Officer	Yes	Municipal Assessor	Municipal Assessor						5						Municipality	Yes	No	Yes	Yes	No	No	No		No		600	Yes	1	Yes	1	No	0
086003000-2-121	RP086003000	Eastern Visayas	Region 8	Western Samar	60	Calbayog City	3	2	Filipino	26-35 years old	Male	College	Community Affairs Officer II/Assistant Department Head of DRRMO	DRRM Designate	.42	Community Affairs Officer	Community Affairs Officer	Yes	Community Affairs Officer	Computer Operator						7						City	Yes	No	Yes	Yes	Yes	No	No		No		1200	Yes	1	Yes	1	Yes	1
086005000-2-123	RP086005000	Eastern Visayas	Region 8	Western Samar	60	Catbalogan	5	2	Filipino	26-35 years old	Male	College	Administrative Aide	DRRM Officer	3	Accounting Clerk	DRRM Designate	Yes	Accounting Clerk	Accounting Clerk						1						City	Yes	No	Yes	Yes	Yes	Yes	No		No		350	Yes	1	Yes	1	No	0
086006000-1-122	RP086006000	Eastern Visayas	Region 8	Western Samar	60	Daram	6	1	Filipino	46-60 years old	Male	College	DRRM Head	DRRM Designate	2	Various NGO jobs	Engineer	Yes	Disaster-related roles in various NGOs (Cert Int'l, GEOs, Plan Int'l)	Engineer						20						Municipality	Yes	No	No	Yes	No	No	No		No		110	Yes	1	Yes	1	No	0
086402000-1-255	RP086402000	Eastern Visayas	Region 8	Southern Leyte	64	Bontoc	2	1	Filipino	26-35 years old	Female	Post-graduate	DRRMO Designate	City Councilor	1	HRMO-1	Administrator	Yes	Private Secretary for Mayor	Administrator						3						Province	Yes	No	Yes	Yes	Yes	Yes	No		No		70	Yes	1	Yes	1	No	0
086407000-2-257	RP086407000	Eastern Visayas	Region 8	Southern Leyte	64	Maasin City	7	2	Filipino	46-60 years old	Male	Post-graduate	DRRMO-4	DRRM Officer	1	City Assistant Department Head	Planning Officer	Yes	City Engineering	Planning Officer						9						City	Yes	No	Yes	Yes	Yes	Yes	No		No		500	Yes	1	Yes	1	Yes	1
086409000-2-258	RP086409000	Eastern Visayas	Region 8	Southern Leyte	64	Malitbog	9	2	Filipino	46-60 years old	Male	Post-graduate	Municipal Engineering Department Head - 1	DRRM Officer	23	DPWH	Public Nurse	No	DPWH	Nurse												Municipality	Yes	No	No	Yes	Yes	No	No		No		133	Yes	1	Yes	1	No	0
086417000-2-256	RP086417000	Eastern Visayas	Region 8	Southern Leyte	64	Sogod	17	2	Filipino	36-45 years old	Male	Post-graduate	DRRM Officer 3	DRRM Officer	2	Records Officer	Environment Specialist	Yes	Records Officer	Records Officer	Volunteer Responder	MDRRMO				10	7	1				Province	Yes	No	Yes	Yes	Yes	Yes	No		No		110	Yes	1	Yes	1	Yes	1
087803000-2-260	RP087803000	Eastern Visayas	Region 8	Biliran	78	Cabucgayan	3	2	Filipino	26-35 years old	Female	Post-graduate	DRRM Officer-2	DRRM Officer	4	Admin, Office of Mayor	Admin, Office of Mayor	Yes	Assistant to Mayor	Assistant to Mayor						2						Municipality	Yes	No	Yes	Yes	Yes	No	Yes	Falls	No		70	Yes	1	Yes	1	No	0
087804000-2-259	RP087804000	Eastern Visayas	Region 8	Biliran	78	Caibiran	9	2	Filipino	60 years old above	Female	Post-graduate	DRRMO Designate	DRRM Officer	4	Social Welfare Assistant	Social Welfare Officer	Yes	Social Welfare Assistant	Social Welfare Municipal Development Officer						38						Municipality	Yes	Yes	Yes	Yes	Yes	No	Yes	Falls	Yes	Hot springs		Yes	1	Yes	1	No	0
087806000-2-261	RP087806000	Eastern Visayas	Region 8	Biliran	64	Kawayan	6	2	Filipino	46-60 years old	Male	College	DRRM Office-2	DRRM Officer	1	Collection Officer-1	DRRM Designate	Yes	Collection Officer 1	Collection Officer 1						4						Municipality	Yes	Yes	Yes	Yes	Yes	No	Yes	Creeks	No		70	Yes	1	Yes	1	Yes	1
087808000-1-262	RP087808000	Eastern Visayas	Region 8	Biliran	78	Naval	8	1	Filipino	46-60 years old	Male	College	DRRM Officer 3	DRRM Officer	2	Revenue Collector	Revenue Collector	Yes	Revenue Collector	Army Officer/ Reserve						4						Municipality	Yes	Yes	Yes	Yes	Yes	No	Yes	Hot springs	No		120	Yes	1	Yes	1	No	0
097201000-2-047	RP097201000	Zamboanga Peninsula	Region 9	Zamboanga Del Norte	72	Dapitan City	1	2	Filipino	26-35 years old	Male	College	Engineer I, designate OIC CDRRMO	DRRM Assistant	1	Electrical Engineer I, City Engineering	Admin Assistant	No	Engineer I	Engineer I						4						City	Yes	No	Yes	Yes	Yes	Yes	No		No		575	Yes	1	Yes	1	Yes	1
097202000-1-048	RP097202000	Zamboanga Peninsula	Region 9	Zamboanga Del Norte	72	Dipolog City	2	1	Filipino	46-60 years old	Male	College	LDRRMO I	LDRRMO I	.16	CDRRMO Team Leader Response Team	Collection Officer	Yes	Team Leader Response Team	Team Leader Response Team						10						City	Yes	No	Yes	Yes	Yes	No	No		No		550	Yes	1	Yes	1	Yes	1
097203000-2-132	RP097203000	Zamboanga Peninsula	Region 9	Zamboanga Del Norte	72	Katipunan	3	1	Filipino	46-60 years old	Male	Post-graduate	Municipal Assesor, designate MDRRMO	DRRM Officer	1.5	Assistant Municipal Assesor	Clerk	Yes	Municipal Assesor	Clerk	Assistant Municipal Assesor	Admin Aide	Press Operator Private Company			1	3	17	.5			Municipality	Yes	No	Yes	Yes	Yes	No	No	Caves	No			Yes	1	Yes	1	No	0
097218000-2-129	RP097218000	Zamboanga Peninsula	Region 9	Zamboanga Del Norte	72	Sindangan	18	2	Filipino	60 years old above	Male	Post-graduate	Executive Assistant, MDRRMO	DRRM Staff	7	Administrator	Administrator	Yes	Administrator	Administrator	Private Practice					6	35					Municipality	Yes	No	Yes	Yes	Yes	No	Yes	falls	No		550	Yes	1	Yes	1	Yes	1
097302000-1-049	RP097302000	Zamboanga Peninsula	Region 9	Zamboanga Del Sur	73	Aurora	2	1	Filipino	18-25 years old	Female	College	MDRRMO designate	DRRM Officer	.75		Admin Officer	No		Admin Officer												Municipality	Yes	No	No	Yes	No	No	No		No		440	Yes	1	Yes	1	Yes	1
097308000-2-128	RP097308000	Zamboanga Peninsula	Region 9	Zamboanga Del Sur	73	Dumingag	8	2	Filipino	26-35 years old	Male	College	LDRRMO III	DRRM Officer	.66	Admin Clerk	Admin Officer	Yes	Admin Clerk	Admin Officer	IP Education Coordinator	PINTAKASI Staff & Community Organizer	Livelihood Dev't Coordinator	Project Staff PPP-JDP			2	2	1	1		Municipality	Yes	No	Yes	No	Yes	No	No		No		440	Yes	1	No	0	No	0
097312000-2-130	RP097312000	Zamboanga Peninsula	Region 9	Zamboanga Del Sur	73	Labangan	12	2	Filipino	18-25 years old	Male	College	LDRRM Officer	DRRM Officer	.33	Call Center Agent	NGO Worker	No	Call Center Agent	Beneficiary Data Management Officer	Marketing Analyst					.5	.25					Municipality	Yes	No	Yes	Yes	Yes	No	No		No		200	Yes	1	Yes	1	No	0
097322000-1-054	RP097322000	Zamboanga Peninsula	Region 9	Zamboanga Del Sur	73	Pagadian City	22	1	Filipino	36-45 years old	Male	College	LDRRMO III	DRRM Officer	4	Admin Officer IV	Admin Officer IV	Yes	Admin Officer	Budget Officer	Licensing Officer	Secretary of Mayor				1.5	4	3				City	No	No	Yes	Yes	Yes	No	No		No		1700	Yes	1	Yes	1	Yes	1
097332000-2-134	RP097332000	Zamboanga Peninsula	Region 9	Zamboanga Del Sur	73	Zamboanga City	32	2	Filipino	46-60 years old	Male	Post-graduate	CDRRMO	DRRM Officer	3	Former Acting City Administrative	DRRM Designate	Yes	Deputy City Administrator	DRRM Designate	Assistant Deputy					7	8					City	No	No	Yes	Yes	Yes	Yes	No		No		3500	Yes	1	Yes	1	Yes	1
098305000-1-056	RP098305000	Zamboanga Peninsula	Region 9	Zamboanga Sibugay	33	Ipil	5	1	Filipino	36-45 years old	Male	College	LDRRMO II	DRRM Officer	1	Admin Officer II	Operation Warning Officer	Yes	Admin Officer	DRRM Officer	Administrator WMSU Ipil	Senior Bookkeeper JAIKA	Administrator Ipil Technology Training Center			6	4	1	5			Municipality	No	No	Yes	Yes	Yes	No	Yes	caves	Yes	falls	500	Yes	1	Yes	1	No	0
098306000-1-055	RP098306000	Zamboanga Peninsula	Region 9	Zamboanga Sibugay	3	Kabasalan	6	1	Filipino	36-45 years old	Female	College	LDRRMO II	Mun. Gov't Department Head I	1	Assessor	Executive Assistant	Yes	Assessor	Assessor						10						Municipality	Yes	No	No	Yes	Yes	Yes	No		No		327	Yes	1	Yes	1	No	0
098316000-1-131	RP098316000	Zamboanga Peninsula	Region 9	Zamboanga Sibugay	83	Tungawan	16	1	Filipino	46-60 years old	Male	College	LDRRMO III	Communication Equipment Operator V	2	Youth Development Officer	Youth Development Officer	Yes	Youth Development Officer	Youth Development Officer	Social Welfare Assistance					20	6					Municipality	Yes	Yes	No	Yes	Yes	No	Yes	falls	Yes	caves	400	Yes	1	Yes	1	No	0
[truncated: 5,000 more columns]
