# Supplementary material for: Data from a survey of the Philippines’ local governments on their risk management strategies to natural disasters
Source: Data Brief. 2020 Nov 19;33:106548. doi: 10.1016/j.dib.2020.106548 (PMC7701180; doi:10.1016/j.dib.2020.106548)
Supplement: Supplementary file 1 [file mmc1.zip › Supplementary Appendix A2 DIB Ravago et al 2020.txt]

Supplementary Appendix A2: Ravago, Majah-Leah; Mapa, Claire Dennis; Sunglao, Jun Carlo; Aycardo, Angelie Grace (2020), Data in Brief.

Ravago, Majah-Leah; Mapa, Claire Dennis; Sunglao, Jun Carlo; Aycardo, Angelie Grace (2020), “Data from a Survey of the Philippines’ Local Governments on their Risk Management Strategies to Natural Disasters ”, Mendeley Data, V1, doi: 10.17632/9y2yhw45zt.1


dictionary {
        str16   CTRLID            `"Control ID"'
        str11   PSGC              `"Philippine Standard Geographic Code"'
        str19   REG               `"Region"'
        byte    REGCDS  :Region   `"Region Code"'
_newline
        str19   PROV              `"Province"'
        byte    PROVCDS           `"Province Code"'
        str22   MUN               `"Municipality"'
        byte    BRGYCDS           `"Brgy Code"'
_newline
        byte    DRC               `"Disaster Risk Classification"'
        byte    LD_LANG :Language_Inst`"LD Language Instruction"'
        float   A1_1_5  :Age      `"A1-Age"'
        byte    A1_1_6  :Sex      `"A1-Sex"'
        byte    A1_1_7  :Educ     `"A1-Educ"'
_newline
        str63   A1_2_1            `"A1-Current Position"'
_newline
        str63   A1_2_1r           `"A1-Recode Current Position"'
_newline
        double  A1_2_2            `"A1-Years in Current Position"'
_newline
        str69   A1_2_3            `"A1-Previous Occupation"'
_newline
        str57   A1_2_3r           `"A1-Recode Previous Occupation"'
        byte    A1_2_4  :Presence `"A1-Do you have previous experience in disaster risk…"'
_newline
        str69   A1_2_6_1          `"A1-Previous Position held (1)"'
_newline
        str69   A1_2_6_1r          `"A1-Recode Previous Position held"'
_newline
        str43   A1_2_6_2          `"A1-Previous Position held (2)"'
_newline
        str49   A1_2_6_3          `"A1-Previous Position held (3)"'
_newline
        str45   A1_2_6_4          `"A1-Previous Position held (4)"'
        str21   A1_2_6_5          `"A1-Previous Position held (5)"'
_newline
        str18   A1_2_6_6          `"A1-Previous Position held (6)"'
        double  A1_2_7_1          `"A1-No. of years in previous position (1)"'
        double  A1_2_7_2          `"A1-No. of years in previous position (2)"'
        double  A1_2_7_3          `"A1-No. of years in previous position (3)"'
        double  A1_2_7_4          `"A1-No. of years in previous position (4)"'
_newline
        double  A1_2_7_5          `"A1-No. of years in previous position (5)"'
        byte    A1_2_7_6          `"A1-No. of years in previous position (6)"'
        byte    A2_1    :DRRMO_level`"A1-DRRMO Level"'
        byte    A2_2_1_1:Presence `"A1-Which of the ff. can be found in your city/mun- Mou…"'
        byte    A2_2_1_2:Presence `"A1-Which of the ff. can be found in your city/mun- Volc…"'
        byte    A2_2_1_3:Presence `"A1-Which of the ff. can be found in your city/mun- Hills"'
        byte    A2_2_1_4:Presence `"A1-Which of the ff. can be found in your city/mun- Coast"'
        byte    A2_2_1_5:Presence `"A1-Which of the ff. can be found in your city/mun- Rivers"'
        byte    A2_2_1_6:Presence `"A1-Which of the ff. can be found in your city/mun- Lakes"'
        byte    A2_2_1_7:Presence `"A1-Which of the ff. can be found in your city/mun- Others (1)"'
_newline
        str30   A2_2_1_7o          `"A1-Which of the ff. can be found in your city/mun- Othe…"'
        byte    A2_2_1_8:Presence `"A1-Which of the ff. can be found in your city/mun- Others (2)"'
        str34   A2_2_1_8o          `"A1-Which of the ff. can be found in your city/mun- Othe…"'
_newline
        int     A2_2_2            `"A1-No. of Municipal Employees"'
        byte    A2_2_3_1:Presence `"A1-Type of Industry - Agriculture"'
        float   A2_2_3_1r          `"A1-Recode Type of Industry Agri"'
        byte    A2_2_3_2:Presence `"A1-Type of Industry - Fisheries "'
        float   A2_2_3_2r          `"A1-Recode Type of Industry Fisheries"'
        byte    A2_2_3_3:Presence `"A1-Type of Industry - Construction "'
        float   A2_2_3_3r          `"A1-Recode Type of Industry Construction"'
        byte    A2_2_3_4:Presence `"A1-Type of Industry - Heavy Industry "'
        float   A2_2_3_4r          `"A1-Recode Type of Industry Heavy Industry"'
_newline
        byte    A2_2_3_5:Presence `"A1-Type of Industry - Tourism "'
        float   A2_2_3_5r          `"A1-Recode Type of Industry Tourism"'
        byte    A2_2_3_6:Presence `"A1-Type of Industry - Mining "'
        float   A2_2_3_6r          `"A1-Recode Type of Industry Mining"'
        byte    A2_2_3_7:Presence `"A1-Type of Industry - Services "'
        float   A2_2_3_7r          `"A1-Recode Type of Industry Services"'
        byte    A2_2_3_8:Presence `"A1-Type of Industry - Others (1) "'
        float   A2_2_3_8r          `"A1-Recode Type of Industry Others 1"'
_newline
        str25   A2_2_3_8o          `"A1-Type of Industry - Others (1) Specified "'
        str27   A2_2_3_8or          `"A1-Recode Type of Industry Others (1)"'
        byte    A2_2_3_9:Presence `"A1-Type of Industry - Others (2) "'
        float   A2_2_3_9r          `"A1-Recode Type of Industry Others 2"'
_newline
        str15   A2_2_3_9o          `"A1-Type of Industry - Others (2) Specified "'
        str15   A2_2_3_9or          `"A1-Recode Type of Industry Others (2)"'
        byte    A2_2_4_1          `"A1-Rank of Industry - Agriculture"'
        byte    A2_2_4_2          `"A1-Rank of Industry - Fisheries"'
        byte    A2_2_4_3          `"A1-Rank of Industry - Construction"'
_newline
        byte    A2_2_4_4          `"A1-Rank of Industry - Heavy Industry"'
        byte    A2_2_4_5          `"A1-Rank of Industry - Tourism"'
        byte    A2_2_4_6          `"A1-Rank of Industry - Mining"'
        byte    A2_2_4_7          `"A1-Rank of Industry - Services"'
        byte    A2_2_4_8          `"A1-Rank of Industry - Others (1)"'
        byte    A2_2_4_9          `"A1-Rank of Industry - Others (2)"'
_newline
        byte    A2_2_5  :Presence `"A1-Does your city/mun have a sister-city/town arrange…"'
        byte    A2_2_6  :Presence `"A1-Is DRRM assistance included in that partnership?"'
        byte    A2_3_1  :Presence `"A2-Does your city/mun have a DRRM office?"'
        float   A2_3_1r           `"A2-Recode Does your city/mun have a DRRM office?"'
        byte    A2_3_2_MM          `"A2-When was the DRRM Office created - Month"'
        int     A2_3_2_YY          `"A2-When was the DRRM Office created - Year"'
_newline
        int     A2_3_3_CAS          `"A2-No. of casual staff"'
        float   A2_3_3_CASr          `"A2-No. of Casual staff Recode"'
        byte    A2_3_3_FT          `"A2-No. of fulltime staff"'
        float   A2_3_3_FTr          `"A2-No. of Fulltime staff Recode"'
        int     A2_3_4            `"A2-No. of personnel"'
        int     A2_3_4_1          `"A2-No. of Disaster Monitoring personnel"'
_newline
        float   A2_3_4_1r          `"A2-No. of Disaster Monitoring Personnel Recode"'
        int     A2_3_4_2          `"A2-No. of Disaster Response personnel"'
        float   A2_3_4_2r          `"A2-No. of Disaster Response Personnel Recode"'
        int     A2_3_4_3          `"A2-No. of Other personnel"'
_newline
        str41   A2_3_4_3o          `"A2-No. of Other personnel - Specified"'
        float   A2_3_4_3r          `"A2-No. of Other Personnel Recode"'
_newline
        str41   A2_3_4_3or          `"A2-No. of Other personnel Specified Recode"'
        byte    A2_4_1  :Presence `"A2-Does your city/municipality have a DRRM plan?"'
        byte    A2_4_2_1:Presence `"A2-DRRM Office - Conducted vulnerability assessments"'
        byte    A2_4_2_2:Presence `"A2-DRRM Office - Presented vulnerability assessments"'
        byte    A2_4_2_3:Presence `"A2-DRRM Office - Consolidated programs and projects…"'
        byte    A2_4_2_4:Presence `"A2-DRRM Office - Created a roadmap of planned activities"'
_newline
        byte    A2_4_2_5:Presence `"A2-DRRM Office - Conducted a review of the financial…"'
        byte    A2_4_3  :Presence `"A2-Does your city/mun have a Comprehensive Land-u…"'
        byte    A2_4_4  :Presence `"A2-Does your city/mun have a Contingency Plan?"'
        byte    A2_5_1  :Presence `"A2-Does your city/mun have an annual LDRRM fund?"'
        float   A2_5_1r           `"A2-Recode Does your city/mun have an annual LDRRM fund?"'
        double  A2_5_2            `"A2-How much is your annual (operating) fund? "'
_newline
        float   A2_5_2r           `"A2-Recode How much is your annual (operating) fund?"'
        double  A2_5_3            `"A2-How much is allocated to DRRM projects and activities? "'
        float   A2_5_3r           `"A2-Recode How much is allocated to DRRM projects and activities?"'
        double  A2_5_4            `"A2-How much is allocated to the Quick Response Fund? "'
        float   A2_5_4r           `"A2-Recode How much is allocated to the Quick Response Fund?"'
_newline
        byte    A2_5_5            `"A2-Since January 2009, How many times was the Quic… "'
        float   A2_5_5r           `"A2-Recode Since January 2009, How many times was the Quic…"'
        byte    A2_6_1  :Presence `"A2-Are you aware of any catastrophe bond or insura… "'
        float   A2_6_1r           `"A2-Recode Are you aware of any catastrophe bond or insura…"'
        byte    A2_6_2  :Presence `"A2-Has your LGU availed of any catastrophe bond o… "'
        float   A2_6_2r           `"A2-Recode Has your LGU availed of any catastrophe bond o…"'
_newline
        str34   A2_6_3            `"A2-What catastrophe bond or insurance for your city… "'
        byte    A2_6_4  :Presence `"A2-Are you considering availing any catastrophe bo… "'
        float   A2_6_4r           `"A2-Recode Are you considering availing any catastrophe bo…"'
        byte    A3_1_1  :Presence `"A3-Did your office members recieve Training/Seminar in Managing Shocks"'
        byte    A3_1_2_1:Presence `"A3-Training Type -DRRM Structures, Systems Processes"'
_newline
        byte    A3_1_2_2:Presence `"A3-Training Type - Pre-Disaster Risk Assessment"'
        byte    A3_1_2_3:Presence `"A3-Training Type - Prevention and Mitigation"'
        byte    A3_1_2_4:Presence `"A3-Training Type - Evacuation"'
        byte    A3_1_2_5:Presence `"A3-Training Type - Early Warning"'
        byte    A3_1_2_6:Presence `"A3-Training Type - Search and Rescue"'
        byte    A3_1_2_7:Presence `"A3-Training Type - Relief"'
        byte    A3_1_2_8:Presence `"A3-Training Type - Recovery"'
        byte    A3_1_3_1m:Months   `"A3-Training Date- Month -DRRM Structures, Systems Processes"'
        int     A3_1_3_1y          `"A3-Training Date- Year -DRRM Structures, Systems Processes"'
        byte    A3_1_3_2m:Months   `"A3-Training Date- Month - Pre-Disaster Risk Assessment"'
_newline
        int     A3_1_3_2y          `"A3-Training Date- Year - Pre-Disaster Risk Assessment"'
        byte    A3_1_3_3m:Months   `"A3-Training Date- Month - Prevention and Mitigation"'
        int     A3_1_3_3y          `"A3-Training Date- Year - Prevention and Mitigation"'
        byte    A3_1_3_4m:Months   `"A3-Training Date- Month - Evacuation"'
        int     A3_1_3_4y          `"A3-Training Date- Year - Evacuation"'
        byte    A3_1_3_5m:Months   `"A3-Training Date- Month - Early Warning"'
_newline
        str4    A3_1_3_5y          `"A3-Training Date- Year - Early Warning"'
        byte    A3_1_3_6m:Months   `"A3-Training Date- Month - Search and Rescue"'
        str6    A3_1_3_6y          `"A3-Training Date- Year - Search and Rescue"'
        byte    A3_1_3_7m:Months   `"A3-Training Date- Month - Relief"'
        str6    A3_1_3_7y          `"A3-Training Date- Year - Relief"'
        byte    A3_1_3_8m:Months   `"A3-Training Date- Month - Recovery"'
_newline
        str6    A3_1_3_8y          `"A3-Training Date- Year - Recovery"'
_newline
        str64   A3_1_4_1O          `"A3-DRRM Structures, Systems, Processes - Recv Training - Others Spec"'
_newline
        float   A3_1_4_1_1:Presence `"A3-DRRM Structures, Systems, Processes - Recv Training - Offc of the Mayor"'
        float   A3_1_4_1_2:Presence `"A3-DRRM Structures, Systems, Processes - Recv Training - Offc of the Gov"'
        float   A3_1_4_1_3:Presence `"A3-DRRM Structures, Systems, Processes - Recv Training - LDRRM Officer"'
        float   A3_1_4_1_4:Presence `"A3-DRRM Structures, Systems, Processes - Recv Training - Mun. Officer"'
        float   A3_1_4_1_5:Presence `"A3-DRRM Structures, Systems, Processes - Recv Training - Pov. Officer"'
        float   A3_1_4_1_6:Presence `"A3-DRRM Structures, Systems, Processes - Recv Training - Others"'
_newline
        str64   A3_1_4_2O          `"A3-Pre-Disaster Risk Assessment - Recv Training - Others Spec"'
_newline
        float   A3_1_4_2_1:Presence `"A3-Pre-Disaster Risk Assessment - Recv Training - Offc of the Mayor"'
        float   A3_1_4_2_2:Presence `"A3-Pre-Disaster Risk Assessment - Recv Training - Offc of the Gov"'
        float   A3_1_4_2_3:Presence `"A3-Pre-Disaster Risk Assessment - Recv Training - LDRRM Officer"'
        float   A3_1_4_2_4:Presence `"A3-Pre-Disaster Risk Assessment - Recv Training - Mun. Officer"'
        float   A3_1_4_2_5:Presence `"A3-Pre-Disaster Risk Assessment - Recv Training - Pov. Officer"'
        float   A3_1_4_2_6:Presence `"A3-Pre-Disaster Risk Assessment - Recv Training - Others"'
_newline
        str64   A3_1_4_3O          `"A3-Prevention and Mitigation - Recv Training - Others Spec"'
_newline
        float   A3_1_4_3_1:Presence `"A3-Prevention and Mitigation - Recv Training - Offc of the Mayor"'
        float   A3_1_4_3_2:Presence `"A3-Prevention and Mitigation - Recv Training - Offc of the Gov"'
        float   A3_1_4_3_3:Presence `"A3-Prevention and Mitigation - Recv Training - LDRRM Officer"'
        float   A3_1_4_3_4:Presence `"A3-Prevention and Mitigation - Recv Training - Mun. Officer"'
        float   A3_1_4_3_5:Presence `"A3-Prevention and Mitigation - Recv Training - Pov. Officer"'
        float   A3_1_4_3_6:Presence `"A3-Prevention and Mitigation - Recv Training - Others"'
_newline
        str64   A3_1_4_4O          `"A3-Evacuation - Recv Training - Others Spec"'
_newline
        float   A3_1_4_4_1:Presence `"A3-Evacuation - Recv Training - Offc of the Mayor"'
        float   A3_1_4_4_2:Presence `"A3-Evacuation - Recv Training - Offc of the Gov"'
        float   A3_1_4_4_3:Presence `"A3-Evacuation - Recv Training - LDRRM Officer"'
        float   A3_1_4_4_4:Presence `"A3-Evacuation - Recv Training - Mun. Officer"'
        float   A3_1_4_4_5:Presence `"A3-Evacuation - Recv Training - Pov. Officer"'
        float   A3_1_4_4_6:Presence `"A3-Evacuation - Recv Training - Others"'
_newline
        str64   A3_1_4_5O          `"A3-Early Warning - Recv Training - Others Spec"'
_newline
        float   A3_1_4_5_1:Presence `"A3-Early Warning - Recv Training - Offc of the Mayor"'
        float   A3_1_4_5_2:Presence `"A3-Early Warning - Recv Training - Offc of the Gov"'
        float   A3_1_4_5_3:Presence `"A3-Early Warning - Recv Training - LDRRM Officer"'
        float   A3_1_4_5_4:Presence `"A3-Early Warning - Recv Training - Mun. Officer"'
        float   A3_1_4_5_5:Presence `"A3-Early Warning - Recv Training - Pov. Officer"'
        float   A3_1_4_5_6:Presence `"A3-Early Warning - Recv Training - Others"'
_newline
        str64   A3_1_4_6O          `"A3-Search and Rescue - Recv Training - Others Spec"'
_newline
        float   A3_1_4_6_1:Presence `"A3-Search and Rescue - Recv Training - Offc of the Mayor"'
        float   A3_1_4_6_2:Presence `"A3-Search and Rescue - Recv Training - Offc of the Gov"'
        float   A3_1_4_6_3:Presence `"A3-Search and Rescue - Recv Training - LDRRM Officer"'
        float   A3_1_4_6_4:Presence `"A3-Search and Rescue - Recv Training - Mun. Officer"'
        float   A3_1_4_6_5:Presence `"A3-Search and Rescue - Recv Training - Pov. Officer"'
        float   A3_1_4_6_6:Presence `"A3-Search and Rescue - Recv Training - Others"'
_newline
        str64   A3_1_4_7O          `"A3-Relief - Recv Training - Others Spec"'
_newline
        float   A3_1_4_7_1:Presence `"A3-Relief - Recv Training - Offc of the Mayor"'
        float   A3_1_4_7_2:Presence `"A3-Relief - Recv Training - Offc of the Gov"'
        float   A3_1_4_7_3:Presence `"A3-Relief - Recv Training - LDRRM Officer"'
        float   A3_1_4_7_4:Presence `"A3-Relief - Recv Training - Mun. Officer"'
        float   A3_1_4_7_5:Presence `"A3-Relief - Recv Training - Pov. Officer"'
        float   A3_1_4_7_6:Presence `"A3-Relief - Recv Training - Others"'
_newline
        str64   A3_1_4_8O          `"A3-Recovery - Recv Training - Others Spec"'
_newline
        float   A3_1_4_8_1:Presence `"A3-Recovery - Recv Training - Offc of the Mayor"'
        float   A3_1_4_8_2:Presence `"A3-Recovery - Recv Training - Offc of the Gov"'
        float   A3_1_4_8_3:Presence `"A3-Recovery - Recv Training - LDRRM Officer"'
        float   A3_1_4_8_4:Presence `"A3-Recovery - Recv Training - Mun. Officer"'
        float   A3_1_4_8_5:Presence `"A3-Recovery - Recv Training - Pov. Officer"'
        float   A3_1_4_8_6:Presence `"A3-Recovery - Recv Training - Others"'
_newline
        str43   A3_1_5_1OA          `"A3-DRRM Structures, Systems, Processes -Conducted Training- Other Govt Spec"'
_newline
        str53   A3_1_5_1ONGO          `"A3-DRRM Structures, Systems, Processes -Conducted Training- Other NGO Spec"'
        float   A3_1_5_1_1:Presence `"A3-DRRM Structures, Systems, Processes -Conducted Training- AFP-OCD"'
_newline
        float   A3_1_5_1_2:Presence `"A3-DRRM Structures, Systems, Processes -Conducted Training- DILG"'
        float   A3_1_5_1_3:Presence `"A3-DRRM Structures, Systems, Processes -Conducted Training- DSWD"'
        float   A3_1_5_1_4:Presence `"A3-DRRM Structures, Systems, Processes -Conducted Training- PAG-ASA/DOST"'
        float   A3_1_5_1_5:Presence `"A3-DRRM Structures, Systems, Processes -Conducted Training- Prov. Govt"'
        float   A3_1_5_1_6:Presence `"A3-DRRM Structures, Systems, Processes -Conducted Training- Other Govt"'
        float   A3_1_5_1_7:Presence `"A3-DRRM Structures, Systems, Processes -Conducted Training- Other NGO"'
_newline
        str43   A3_1_5_2OA          `"A3-Pre-Disaster Risk Assessment -Conducted Training- Other Govt Spec"'
_newline
        str53   A3_1_5_2ONGO          `"A3-Pre-Disaster Risk Assessment -Conducted Training- Other NGO Spec"'
        float   A3_1_5_2_1:Presence `"A3-Pre-Disaster Risk Assessment -Conducted Training- AFP-OCD"'
_newline
        float   A3_1_5_2_2:Presence `"A3-Pre-Disaster Risk Assessment -Conducted Training- DILG"'
        float   A3_1_5_2_3:Presence `"A3-Pre-Disaster Risk Assessment -Conducted Training- DSWD"'
        float   A3_1_5_2_4:Presence `"A3-Pre-Disaster Risk Assessment -Conducted Training- PAG-ASA/DOST"'
        float   A3_1_5_2_5:Presence `"A3-Pre-Disaster Risk Assessment -Conducted Training- Prov. Govt"'
        float   A3_1_5_2_6:Presence `"A3-Pre-Disaster Risk Assessment -Conducted Training- Other Govt"'
        float   A3_1_5_2_7:Presence `"A3-Pre-Disaster Risk Assessment -Conducted Training- Other NGO"'
_newline
        str43   A3_1_5_3OA          `"A3-Prevention and Mitigation -Conducted Training- Other Govt Spec"'
_newline
        str53   A3_1_5_3ONGO          `"A3-Prevention and Mitigation -Conducted Training- Other NGO Spec"'
        float   A3_1_5_3_1:Presence `"A3-Prevention and Mitigation -Conducted Training- AFP-OCD"'
_newline
        float   A3_1_5_3_2:Presence `"A3-Prevention and Mitigation -Conducted Training- DILG"'
        float   A3_1_5_3_3:Presence `"A3-Prevention and Mitigation -Conducted Training- DSWD"'
        float   A3_1_5_3_4:Presence `"A3-Prevention and Mitigation -Conducted Training- PAG-ASA/DOST"'
        float   A3_1_5_3_5:Presence `"A3-Prevention and Mitigation -Conducted Training- Prov. Govt"'
        float   A3_1_5_3_6:Presence `"A3-Prevention and Mitigation -Conducted Training- Other Govt"'
        float   A3_1_5_3_7:Presence `"A3-Prevention and Mitigation -Conducted Training- Other NGO"'
_newline
        str43   A3_1_5_4OA          `"A3-Evacuation -Conducted Training- Other Govt Spec"'
_newline
        str53   A3_1_5_4ONGO          `"A3-Evacuation -Conducted Training- Other NGO Spec"'
        float   A3_1_5_4_1:Presence `"A3-Evacuation -Conducted Training- AFP-OCD"'
_newline
        float   A3_1_5_4_2:Presence `"A3-Evacuation -Conducted Training- DILG"'
        float   A3_1_5_4_3:Presence `"A3-Evacuation -Conducted Training- DSWD"'
        float   A3_1_5_4_4:Presence `"A3-Evacuation -Conducted Training- PAG-ASA/DOST"'
        float   A3_1_5_4_5:Presence `"A3-Evacuation -Conducted Training- Prov. Govt"'
        float   A3_1_5_4_6:Presence `"A3-Evacuation -Conducted Training- Other Govt"'
        float   A3_1_5_4_7:Presence `"A3-Evacuation -Conducted Training- Other NGO"'
_newline
        str43   A3_1_5_5OA          `"A3-Early Warning -Conducted Training- Other Govt Spec"'
_newline
        str53   A3_1_5_5ONGO          `"A3-Early Warning -Conducted Training- Other NGO Spec"'
        float   A3_1_5_5_1:Presence `"A3-Early Warning -Conducted Training- AFP-OCD"'
_newline
        float   A3_1_5_5_2:Presence `"A3-Early Warning -Conducted Training- DILG"'
        float   A3_1_5_5_3:Presence `"A3-Early Warning -Conducted Training- DSWD"'
        float   A3_1_5_5_4:Presence `"A3-Early Warning -Conducted Training- PAG-ASA/DOST"'
        float   A3_1_5_5_5:Presence `"A3-Early Warning -Conducted Training- Prov. Govt"'
        float   A3_1_5_5_6:Presence `"A3-Early Warning -Conducted Training- Other Govt"'
        float   A3_1_5_5_7:Presence `"A3-Early Warning -Conducted Training- Other NGO"'
_newline
        str43   A3_1_5_6OA          `"A3-Search and Rescue -Conducted Training- Other Govt Spec"'
_newline
        str53   A3_1_5_6ONGO          `"A3-Search and Rescue -Conducted Training- Other NGO Spec"'
        float   A3_1_5_6_1:Presence `"A3-Search and Rescue -Conducted Training- AFP-OCD"'
_newline
        float   A3_1_5_6_2:Presence `"A3-Search and Rescue -Conducted Training- DILG"'
        float   A3_1_5_6_3:Presence `"A3-Search and Rescue -Conducted Training- DSWD"'
        float   A3_1_5_6_4:Presence `"A3-Search and Rescue -Conducted Training- PAG-ASA/DOST"'
        float   A3_1_5_6_5:Presence `"A3-Search and Rescue -Conducted Training- Prov. Govt"'
        float   A3_1_5_6_6:Presence `"A3-Search and Rescue -Conducted Training- Other Govt"'
        float   A3_1_5_6_7:Presence `"A3-Search and Rescue -Conducted Training- Other NGO"'
_newline
        str43   A3_1_5_7OA          `"A3-Relief -Conducted Training- Other Govt Spec"'
_newline
        str53   A3_1_5_7ONGO          `"A3-Relief -Conducted Training- Other NGO Spec"'
        float   A3_1_5_7_1:Presence `"A3-Relief -Conducted Training- AFP-OCD"'
_newline
        float   A3_1_5_7_2:Presence `"A3-Relief -Conducted Training- DILG"'
        float   A3_1_5_7_3:Presence `"A3-Relief -Conducted Training- DSWD"'
        float   A3_1_5_7_4:Presence `"A3-Relief -Conducted Training- PAG-ASA/DOST"'
        float   A3_1_5_7_5:Presence `"A3-Relief -Conducted Training- Prov. Govt"'
        float   A3_1_5_7_6:Presence `"A3-Relief -Conducted Training- Other Govt"'
        float   A3_1_5_7_7:Presence `"A3-Relief -Conducted Training- Other NGO"'
_newline
        str43   A3_1_5_8OA          `"A3-Recovery -Conducted Training- Other Govt Spec"'
_newline
        str53   A3_1_5_8ONGO          `"A3-Recovery -Conducted Training- Other NGO Spec"'
        float   A3_1_5_8_1:Presence `"A3-Recovery -Conducted Training- AFP-OCD"'
_newline
        float   A3_1_5_8_2:Presence `"A3-Recovery -Conducted Training- DILG"'
        float   A3_1_5_8_3:Presence `"A3-Recovery -Conducted Training- DSWD"'
        float   A3_1_5_8_4:Presence `"A3-Recovery -Conducted Training- PAG-ASA/DOST"'
        float   A3_1_5_8_5:Presence `"A3-Recovery -Conducted Training- Prov. Govt"'
        float   A3_1_5_8_6:Presence `"A3-Recovery -Conducted Training- Other Govt"'
        float   A3_1_5_8_7:Presence `"A3-Recovery -Conducted Training- Other NGO"'
_newline
        byte    A3_1_6_1:Presence `"A3-Usefulness of training - 1.DRRM Structures, Systems, Processes"'
        byte    A3_1_6_2:Presence `"A3-Usefulness of training - 2.Pre-Disaster Risk Assessment"'
        byte    A3_1_6_3:Presence `"A3-Usefulness of training - 3.Prevention and Mitigation"'
        byte    A3_1_6_4:Presence `"A3-Usefulness of training - 4.Evacuation"'
        byte    A3_1_6_5:Presence `"A3-Usefulness of training - 5.Early Warning"'
        byte    A3_1_6_6:Presence `"A3-Usefulness of training - 6.Search and Rescue"'
_newline
        byte    A3_1_6_7:Presence `"A3-Usefulness of training - 7.Relief"'
        byte    A3_1_6_8:Presence `"A3-Usefulness of training - 8.Recovery"'
        byte    A3_1_7  :Presence `"A3-Did the mun/city receive training/seminar on insurance"'
        byte    A3_1_8  :Presence `"A3-After the training, did constituents avail insurance?"'
        byte    A3_1_9  :Presence `"A3-Do the constituents plan to avail insurance?"'
        byte    A3_1_10 :Presence `"A3-Do you plan on requesting such training/seminar - insurance"'
_newline
        byte    A3_1_11 :Presence `"A3-Did your city/mun receive training/seminar on loans"'
        byte    A3_1_12 :Presence `"A3-After the training, did constituents avail Loans"'
        byte    A3_1_13 :Presence `"A3-Do the constituents plan to avail loans?"'
        byte    A3_1_14 :Presence `"A3-Do you plan on requesting such training/seminar - loans"'
        byte    A3_2_1  :Presence `"A3-Did your office provide Training/Seminar in Managing Shocks"'
        byte    A3_2_2_1          `"A3-C_Training Type -Prevention and Mitigation"'
        byte    A3_2_2_2          `"A3-C_Training Type - Information and Awareness"'
        byte    A3_2_2_3          `"A3-C_Training Type - Evacuation"'
        byte    A3_2_2_4          `"A3-C_Training Type - Early Warning"'
        byte    A3_2_2_5          `"A3-C_Training Type - Search and Rescue"'
        byte    A3_2_2_6          `"A3-C_Training Type - Relief"'
_newline
        byte    A3_2_2_7          `"A3-C_Training Type - Recovery"'
        byte    A3_2_3_1M:Months   `"A3-C_Training Date- Month -Prevention and Mitigation"'
        int     A3_2_3_1Y          `"A3-C_Training Date- Year -Prevention and Mitigation"'
        byte    A3_2_3_2M:Months   `"A3-C_Training Date- Month - Information and Awareness"'
        int     A3_2_3_2Y          `"A3-C_Training Date- Year - Information and Awareness"'
        byte    A3_2_3_3M:Months   `"A3-C_Training Date- Month - Evacuation"'
        int     A3_2_3_3Y          `"A3-C_Training Date- Year - Evacuation"'
_newline
        byte    A3_2_3_4M:Months   `"A3-C_Training Date- Month - Early Warning"'
        int     A3_2_3_4Y          `"A3-C_Training Date- Year - Early Warning"'
        byte    A3_2_3_5M:Months   `"A3-C_Training Date- Month - Search and Rescue"'
        int     A3_2_3_5Y          `"A3-C_Training Date- Year - Search and Rescue"'
        byte    A3_2_3_6M:Months   `"A3-C_Training Date- Month - Relief"'
        int     A3_2_3_6Y          `"A3-C_Training Date- Year - Relief"'
_newline
        byte    A3_2_3_7M:Months   `"A3-C_Training Date- Month - Recovery"'
        int     A3_2_3_7Y          `"A3-C_Training Date- Year - Recovery"'
_newline
        str60   A3_2_4_1O          `"A3-C_1.Prevention and Mitigation - Recv Training - Others Spec"'
_newline
        str38   A3_2_4_1OLGU          `"A3-C_1.Prevention and Mitigation - Recv Training - O LGU Spec"'
_newline
        str46   A3_2_4_1ONGO          `"A3-C_1.Prevention and Mitigation - Recv Training - O NGO Spec"'
        float   A3_2_4_1_1:Presence `"A3-C_1.Prevention and Mitigation - Recv Training - Brgy. Officials"'
        float   A3_2_4_1_2:Presence `"A3-C_1.Prevention and Mitigation - Recv Training - Local constituents"'
_newline
        float   A3_2_4_1_3:Presence `"A3-C_1.Prevention and Mitigation - Recv Training - Disaster Volunteers"'
        float   A3_2_4_1_4:Presence `"A3-C_1.Prevention and Mitigation - Recv Training - Other LGUs"'
        float   A3_2_4_1_5:Presence `"A3-C_1.Prevention and Mitigation - Recv Training - Other NGOs"'
        float   A3_2_4_1_6:Presence `"A3-C_1.Prevention and Mitigation - Recv Training - Others"'
_newline
        str60   A3_2_4_2O          `"A3-C_2.Information and Awareness - Recv Training - Others Spec"'
_newline
        str38   A3_2_4_2OLGU          `"A3-C_2.Information and Awareness - Recv Training - O LGU Spec"'
_newline
        str92   A3_2_4_2ONGO          `"A3-C_2.Information and Awareness - Recv Training - O NGO Spec"'
_newline
        float   A3_2_4_2_1:Presence `"A3-C_2.Information and Awareness - Recv Training - Brgy. Officials"'
        float   A3_2_4_2_2:Presence `"A3-C_2.Information and Awareness - Recv Training - Local constituents"'
        float   A3_2_4_2_3:Presence `"A3-C_2.Information and Awareness - Recv Training - Disaster Volunteers"'
        float   A3_2_4_2_4:Presence `"A3-C_2.Information and Awareness - Recv Training - Other LGUs"'
        float   A3_2_4_2_5:Presence `"A3-C_2.Information and Awareness - Recv Training - Other NGOs"'
        float   A3_2_4_2_6:Presence `"A3-C_2.Information and Awareness - Recv Training - Others"'
_newline
        str60   A3_2_4_3O          `"A3-C_3.Evacuation - Recv Training - Others Spec"'
_newline
        str38   A3_2_4_3OLGU          `"A3-C_3.Evacuation - Recv Training - O LGU Spec"'
_newline
        str46   A3_2_4_3ONGO          `"A3-C_3.Evacuation - Recv Training - O NGO Spec"'
        float   A3_2_4_3_1:Presence `"A3-C_3.Evacuation - Recv Training - Brgy. Officials"'
        float   A3_2_4_3_2:Presence `"A3-C_3.Evacuation - Recv Training - Local constituents"'
_newline
        float   A3_2_4_3_3:Presence `"A3-C_3.Evacuation - Recv Training - Disaster Volunteers"'
        float   A3_2_4_3_4:Presence `"A3-C_3.Evacuation - Recv Training - Other LGUs"'
        float   A3_2_4_3_5:Presence `"A3-C_3.Evacuation - Recv Training - Other NGOs"'
        float   A3_2_4_3_6:Presence `"A3-C_3.Evacuation - Recv Training - Others"'
_newline
        str60   A3_2_4_4O          `"A3-C_4.Early Warning - Recv Training - Others Spec"'
_newline
        str38   A3_2_4_4OLGU          `"A3-C_4.Early Warning - Recv Training - O LGU Spec"'
_newline
        str46   A3_2_4_4ONGO          `"A3-C_4.Early Warning - Recv Training - O NGO Spec"'
        float   A3_2_4_4_1:Presence `"A3-C_4.Early Warning - Recv Training - Brgy. Officials"'
        float   A3_2_4_4_2:Presence `"A3-C_4.Early Warning - Recv Training - Local constituents"'
_newline
        float   A3_2_4_4_3:Presence `"A3-C_4.Early Warning - Recv Training - Disaster Volunteers"'
        float   A3_2_4_4_4:Presence `"A3-C_4.Early Warning - Recv Training - Other LGUs"'
        float   A3_2_4_4_5:Presence `"A3-C_4.Early Warning - Recv Training - Other NGOs"'
        float   A3_2_4_4_6:Presence `"A3-C_4.Early Warning - Recv Training - Others"'
_newline
        str60   A3_2_4_5O          `"A3-C_5.Search and Rescue - Recv Training - Others Spec"'
_newline
        str40   A3_2_4_5OLGU          `"A3-C_5.Search and Rescue - Recv Training - O LGU Spec"'
_newline
        str55   A3_2_4_5ONGO          `"A3-C_5.Search and Rescue - Recv Training - O NGO Spec"'
        float   A3_2_4_5_1:Presence `"A3-C_5.Search and Rescue - Recv Training - Brgy. Officials"'
_newline
        float   A3_2_4_5_2:Presence `"A3-C_5.Search and Rescue - Recv Training - Local constituents"'
        float   A3_2_4_5_3:Presence `"A3-C_5.Search and Rescue - Recv Training - Disaster Volunteers"'
        float   A3_2_4_5_4:Presence `"A3-C_5.Search and Rescue - Recv Training - Other LGUs"'
        float   A3_2_4_5_5:Presence `"A3-C_5.Search and Rescue - Recv Training - Other NGOs"'
        float   A3_2_4_5_6:Presence `"A3-C_5.Search and Rescue - Recv Training - Others"'
_newline
        str60   A3_2_4_6O          `"A3-C_6.Relief - Recv Training - Others Spec"'
_newline
        str33   A3_2_4_6OLGU          `"A3-C_6.Relief - Recv Training - O LGU Spec"'
_newline
        str46   A3_2_4_6ONGO          `"A3-C_6.Relief - Recv Training - O NGO Spec"'
        float   A3_2_4_6_1:Presence `"A3-C_6.Relief - Recv Training - Brgy. Officials"'
        float   A3_2_4_6_2:Presence `"A3-C_6.Relief - Recv Training - Local constituents"'
_newline
        float   A3_2_4_6_3:Presence `"A3-C_6.Relief - Recv Training - Disaster Volunteers"'
        float   A3_2_4_6_4:Presence `"A3-C_6.Relief - Recv Training - Other LGUs"'
        float   A3_2_4_6_5:Presence `"A3-C_6.Relief - Recv Training - Other NGOs"'
        float   A3_2_4_6_6:Presence `"A3-C_6.Relief - Recv Training - Others"'
_newline
        str60   A3_2_4_7O          `"A3-C_7.Recovery - Recv Training - Others Spec"'
_newline
        str33   A3_2_4_7OLGU          `"A3-C_7.Recovery - Recv Training - O LGU Spec"'
_newline
        str46   A3_2_4_7ONGO          `"A3-C_7.Recovery - Recv Training - O NGO Spec"'
        float   A3_2_4_7_1:Presence `"A3-C_7.Recovery - Recv Training - Brgy. Officials"'
        float   A3_2_4_7_2:Presence `"A3-C_7.Recovery - Recv Training - Local constituents"'
_newline
        float   A3_2_4_7_3:Presence `"A3-C_7.Recovery - Recv Training - Disaster Volunteers"'
        float   A3_2_4_7_4:Presence `"A3-C_7.Recovery - Recv Training - Other LGUs"'
        float   A3_2_4_7_5:Presence `"A3-C_7.Recovery - Recv Training - Other NGOs"'
        float   A3_2_4_7_6:Presence `"A3-C_7.Recovery - Recv Training - Others"'
        byte    A3_2_5  :Presence `"A3-Did the mun/city conduct training/seminar on insurance"'
        byte    A3_2_6  :Presence `"A3-C_After the training, did constituents avail insurance?"'
_newline
        byte    A3_2_7  :Presence `"A3-C_Do the constituents plan to avail insurance?"'
        byte    A3_2_8  :Presence `"A3-C_Do you plan on conducting such training/seminar - insurance"'
        byte    A3_2_9  :Presence `"A3-Did your city/mun conduct training/seminar on loans"'
        byte    A3_2_10 :Presence `"A3-C_After the training, did constituents avail Loans"'
        byte    A3_2_11 :Presence `"A3-C_Do the constituents plan to avail loans?"'
        byte    A3_2_12 :Presence `"A3-C_Do you plan on conducting such training/seminar - loans"'
        byte    A4_1_1_1:Presence `"A4-1.Boats - Do you have this vehicle used during times of shocks?"'
_newline
        byte    A4_1_1_2:Presence `"A4-2.Vans - Do you have this vehicle used during times of shocks?"'
        byte    A4_1_1_3:Presence `"A4-3.Truck - Do you have this vehicle used during times of shocks?"'
        byte    A4_1_1_4:Presence `"A4-4.Bus - Do you have this vehicle used during times of shocks?"'
        byte    A4_1_1_5:Presence `"A4-5.Ambulance - Do you have this vehicle used during times of shocks?"'
        byte    A4_1_1_6:Presence `"A4-6.Amphibian - Do you have this vehicle used during times of shocks?"'
        byte    A4_1_1_7:Presence `"A4-7.Backhoe/Scoop loader - Do you have this vehicle used during times of shocks"'
        byte    A4_1_1_8:Presence `"A4-8.Dump truck - Do you have this vehicle used during times of shocks?"'
        byte    A4_1_1_9:Presence `"A4-9.Firetruck - Do you have this vehicle used during times of shocks?"'
        byte    A4_1_1_10:Presence `"A4-10.Crawler - Do you have this vehicle used during times of shocks?"'
        byte    A4_1_1_11:Presence `"A4-11.Tractor - Do you have this vehicle used during times of shocks?"'
        byte    A4_1_1_12:Presence `"A4-12.Others - Do you have this vehicle used during times of shocks?"'
_newline
        str25   A4_1_1_12o          `"A4-12.Others - Do you have this vehicle used during times of shocks? Spec"'
        int     A4_1_2_1          `"A4-1.Boats - How many?"'
        byte    A4_1_2_2          `"A4-2.Vans - How many?"'
        byte    A4_1_2_3          `"A4-3.Truck - How many?"'
        byte    A4_1_2_4          `"A4-4.Bus - How many?"'
_newline
        byte    A4_1_2_5          `"A4-5.Ambulance - How many?"'
        byte    A4_1_2_6          `"A4-6.Amphibian - How many?"'
        byte    A4_1_2_7          `"A4-7.Backhoe/Scoop loader - How many?"'
        byte    A4_1_2_8          `"A4-8.Dump truck - How many?"'
        byte    A4_1_2_9          `"A4-9.Firetruck - How many?"'
        byte    A4_1_2_10          `"A4-10.Crawler - How many?"'
_newline
        byte    A4_1_2_11          `"A4-11.Tractor - How many?"'
        byte    A4_1_2_12          `"A4-12.Others - How many?"'
        byte    A4_1_3_1:Freq     `"A4-1.Boats - How often did you use this during times of shocks?"'
        byte    A4_1_3_2:Freq     `"A4-2.Vans - How often did you use this during times of shocks?"'
        byte    A4_1_3_3:Freq     `"A4-3.Truck - How often did you use this during times of shocks?"'
        byte    A4_1_3_4:Freq     `"A4-4.Bus - How often did you use this during times of shocks?"'
_newline
        byte    A4_1_3_5:Freq     `"A4-5.Ambulance - How often did you use this during times of shocks?"'
        byte    A4_1_3_6:Freq     `"A4-6.Amphibian - How often did you use this during times of shocks?"'
        byte    A4_1_3_7:Freq     `"A4-7.Backhoe/Scoop loader - How often did you use this during times of shocks?"'
        byte    A4_1_3_8:Freq     `"A4-8.Dump truck - How often did you use this during times of shocks?"'
        byte    A4_1_3_9:Freq     `"A4-9.Firetruck - How often did you use this during times of shocks?"'
        byte    A4_1_3_10:Freq     `"A4-10.Crawler - How often did you use this during times of shocks?"'
_newline
        byte    A4_1_3_11:Freq     `"A4-11.Tractor - How often did you use this during times of shocks?"'
        byte    A4_1_3_12:Freq     `"A4-12.Others - How often did you use this during times of shocks?"'
        byte    A4_2_1_1:Presence `"A4-1.Jackets/Raincoats - Do you have the ff shelter supplies"'
        byte    A4_2_1_2:Presence `"A4-2.Clothes - Do you have the ff shelter supplies"'
        byte    A4_2_1_3:Presence `"A4-3.Beds - Do you have the ff shelter supplies"'
        byte    A4_2_1_4:Presence `"A4-4.Beddings - Do you have the ff shelter supplies"'
        byte    A4_2_1_5:Presence `"A4-5.Mosquito nets - Do you have the ff shelter supplies"'
        byte    A4_2_1_6:Presence `"A4-6.Kitchen Supplies - Do you have the ff shelter supplies"'
        byte    A4_2_2_1:Freq     `"A4-1.Jackets/Raincoats - Freq. of use"'
        byte    A4_2_2_2:Freq     `"A4-2.Clothes - Freq. of use"'
_newline
        byte    A4_2_2_3:Freq     `"A4-3.Beds - Freq. of use"'
        byte    A4_2_2_4:Freq     `"A4-4.Beddings - Freq. of use"'
        byte    A4_2_2_5:Freq     `"A4-5.Mosquito nets - Freq. of use"'
        byte    A4_2_2_6:Freq     `"A4-6.Kitchen Supplies  - Freq. of use"'
        byte    A4_3_1_1:Presence `"A4-1.Portable/Solar-powered generator - Do you have the ff fac/resources?"'
        byte    A4_3_1_2:Presence `"A4-2.Mobile water treatment - Do you have the ff fac/resources?"'
        int     A4_3_2_1          `"A4-1.Portable/Solar-powered generator - Quantity"'
_newline
        byte    A4_3_2_2          `"A4-2.Mobile water treatment - Quantity"'
        byte    A4_3_3_1:Freq     `"A4-1.Portable/Solar-powered generator - Freq. of Use"'
        byte    A4_3_3_2:Freq     `"A4-2.Mobile water treatment - Freq. of Use"'
        byte    A4_4_1_1:Presence `"A4-1.Siren, megaphone, or whistle - Do you have the ff. search&rescue equip?"'
        byte    A4_4_1_2:Presence `"A4-2.Two-way radio - Do you have the ff. search&rescue equip?"'
        byte    A4_4_1_3:Presence `"A4-3.GPS device - Do you have the ff. search&rescue equip?"'
        byte    A4_4_1_4:Presence `"A4-4.Ropes - Do you have the ff. search&rescue equip?"'
        byte    A4_4_1_5:Presence `"A4-5.Search light/flashlight - Do you have the ff. search&rescue equip?"'
        byte    A4_4_1_6:Presence `"A4-6.Ladders - Do you have the ff. search&rescue equip?"'
        byte    A4_4_1_7:Presence `"A4-7.Helmets - Do you have the ff. search&rescue equip?"'
        byte    A4_4_1_8:Presence `"A4-8.Life vest/reflectorized vest - Do you have the ff. search&rescue equip?"'
_newline
        byte    A4_4_1_9:Presence `"A4-9.Extraction kit - Do you have the ff. search&rescue equip?"'
        byte    A4_4_1_10:Presence `"A4-10.Caution tape - Do you have the ff. search&rescue equip?"'
        byte    A4_4_1_11:Presence `"A4-11.Others - Do you have the ff. search&rescue equip?"'
        str53   A4_4_1_11o          `"A4-11.Others Specified - Do you have the ff. search&rescue equip?"'
_newline
        byte    A4_4_2_1:Freq     `"A4-1.Siren, megaphone, or whistle - Freq. of Use"'
        byte    A4_4_2_2:Freq     `"A4-2.Two-way radio - Freq. of Use"'
        byte    A4_4_2_3:Freq     `"A4-3.GPS device - Freq. of Use"'
        byte    A4_4_2_4:Freq     `"A4-4.Ropes - Freq. of Use"'
        byte    A4_4_2_5:Freq     `"A4-5.Search light/flashlight - Freq. of Use"'
        byte    A4_4_2_6:Freq     `"A4-6.Ladders - Freq. of Use"'
_newline
        byte    A4_4_2_7:Freq     `"A4-7.Helmets - Freq. of Use"'
        byte    A4_4_2_8:Freq     `"A4-8.Life vest/reflectorized vest - Freq. of Use"'
        byte    A4_4_2_9:Freq     `"A4-9.Extraction kit - Freq. of Use"'
        byte    A4_4_2_10:Freq     `"A4-10.Caution tape - Freq. of Use"'
        byte    A4_4_2_11:Freq     `"A4-11.Others - Freq. of Use"'
        byte    A4_5_1_1:Presence `"A4-1.Phones - Do you have the ff. search&rescue equip?"'
        byte    A4_5_1_2:Presence `"A4-2.Laptops - Do you have the ff. search&rescue equip?"'
        byte    A4_5_1_3:Presence `"A4-3.Internet connection - Do you have the ff. search&rescue equip?"'
_newline
        byte    A4_5_1_4:Presence `"A4-4.Batteries and Power banks - Do you have the ff. search&rescue equip?"'
        byte    A4_5_1_5:Presence `"A4-5.Others - Do you have the ff. search&rescue equip?"'
        str13   A4_5_1_5o          `"A4-5.Others - Do you have the ff. search&rescue equip?"'
        byte    A4_5_2_1:Freq     `"A4-1.Phones - Freq. of Use"'
        byte    A4_5_2_2:Freq     `"A4-2.Laptops - Freq. of Use"'
        byte    A4_5_2_3:Freq     `"A4-3.Internet connection - Freq. of Use"'
        byte    A4_5_2_4:Freq     `"A4-4.Batteries and Power banks - Freq. of Use"'
_newline
        byte    A4_5_2_5:Freq     `"A4-5.Others - Freq. of Use"'
        byte    A4_6_1  :Presence `"A4-Do you stockpile relief goods?"'
        byte    A4_6_1_1:Presence `"A4-1.Bottled water - Do you stockpile relief goods?"'
        byte    A4_6_1_2:Presence `"A4-2.Rice - Do you stockpile relief goods?"'
        byte    A4_6_1_3:Presence `"A4-3.Noodles - Do you stockpile relief goods?"'
        byte    A4_6_1_4:Presence `"A4-4.Canned goods - Do you stockpile relief goods?"'
        byte    A4_6_1_5:Presence `"A4-5.Ready-to-eat meals - Do you stockpile relief goods?"'
        byte    A4_6_1_6:Presence `"A4-6.Milk for infants - Do you stockpile relief goods?"'
        byte    A4_6_1_7:Presence `"A4-7.Toothbrush - Do you stockpile relief goods?"'
        byte    A4_6_1_8:Presence `"A4-8.Toothpaste - Do you stockpile relief goods?"'
        byte    A4_6_1_9:Presence `"A4-9.Soap - Do you stockpile relief goods?"'
        byte    A4_6_1_10:Presence `"A4-10.Shampoo - Do you stockpile relief goods?"'
_newline
        byte    A4_6_1_11:Presence `"A4-11.Sanitary pad - Do you stockpile relief goods?"'
        byte    A4_6_1_12:Presence `"A4-12.Diaper - Do you stockpile relief goods?"'
        byte    A4_6_2  :Presence `"A4-Do you have a memorandum agreement with any grocery store,etc?"'
        byte    A4_6_3  :Presence `"A4-Since 2009/2012 how often did you distribute goods during times of shock?"'
        byte    A4_6_3_1:Freq     `"A4-1.Bottled water - Freq. of Use"'
        byte    A4_6_3_2:Freq     `"A4-2.Rice - Freq. of Use"'
        byte    A4_6_3_3:Freq     `"A4-3.Noodles - Freq. of Use"'
_newline
        byte    A4_6_3_4:Freq     `"A4-4.Canned goods - Freq. of Use"'
        byte    A4_6_3_5:Freq     `"A4-5.Ready-to-eat meals - Freq. of Use"'
        byte    A4_6_3_6:Freq     `"A4-6.Milk for infants - Freq. of Use"'
        byte    A4_6_3_7:Freq     `"A4-7.Toothbrush - Freq. of Use"'
        byte    A4_6_3_8:Freq     `"A4-8.Toothpaste - Freq. of Use"'
        byte    A4_6_3_9:Freq     `"A4-9.Soap - Freq. of Use"'
_newline
        byte    A4_6_3_10:Freq     `"A4-10.Shampoo - Freq. of Use"'
        byte    A4_6_3_11:Freq     `"A4-11.Sanitary pad - Freq. of Use"'
        byte    A4_6_3_12:Freq     `"A4-12.Diaper - Freq. of Use"'
        byte    A4_6_4  :Presence `"A4-Do you have a warehouse for relief goods?"'
        byte    A4_7_1_1:Presence `"A4-1.First-aid kits - Do you stockpile relief goods?"'
        byte    A4_7_1_2:Presence `"A4-2.Vaccines - Do you stockpile relief goods?"'
        byte    A4_7_1_3:Presence `"A4-3.Cadaver bags - Do you stockpile relief goods?"'
        byte    A4_7_1_4:Presence `"A4-4.Disinfectants & anticeptics - Do you stockpile relief goods?"'
        byte    A4_7_1_5:Presence `"A4-5.Dressings (for wounds) - Do you stockpile relief goods?"'
        byte    A4_7_1_6:Presence `"A4-6.Surgical instruments - Do you stockpile relief goods?"'
_newline
        byte    A4_7_1_7:Presence `"A4-7.Thermometers, etc - Do you stockpile relief goods?"'
        byte    A4_7_1_8:Presence `"A4-8.Gloves&Surgical Masks - Do you stockpile relief goods?"'
        byte    A4_7_1_9:Presence `"A4-9.Syringes&Needles - Do you stockpile relief goods?"'
        byte    A4_7_1_10:Presence `"A4-10.Plastic bags - Do you stockpile relief goods?"'
        byte    A4_7_1_11:Presence `"A4-11.Others - Do you stockpile relief goods?"'
        str21   A4_7_1_11o          `"A4-11.Others Specified - Do you stockpile relief goods?"'
        byte    A4_7_2_1:Freq     `"A4-1.First-aid kits - Freq. of Use"'
        byte    A4_7_2_2:Freq     `"A4-2.Vaccines - Freq. of Use"'
_newline
        byte    A4_7_2_3:Freq     `"A4-3.Cadaver bags - Freq. of Use"'
        byte    A4_7_2_4:Freq     `"A4-4.Disinfectants & anticeptics - Freq. of Use"'
        byte    A4_7_2_5:Freq     `"A4-5.Dressings (for wounds) - Freq. of Use"'
        byte    A4_7_2_6:Freq     `"A4-6.Surgical instruments - Freq. of Use"'
        byte    A4_7_2_7:Freq     `"A4-7.Thermometers, etc - Freq. of Use"'
        byte    A4_7_2_8:Freq     `"A4-8.Gloves&Surgical Masks - Freq. of Use"'
_newline
        byte    A4_7_2_9:Freq     `"A4-9.Syringes&Needles - Freq. of Use"'
        byte    A4_7_2_10:Freq     `"A4-10.Plastic bags - Freq. of Use"'
        byte    A4_7_2_11:Freq     `"A4-11.Others - Freq. of Use"'
        byte    SC1_B1  :Presence `"B1-1. Strong winds&rain"'
        byte    SC2_B1  :Presence `"B1-2. Flood due to continuous rains, storms, etc."'
        byte    SC3_B1  :Presence `"B1-3. Landslide/mudslide"'
        byte    SC4_B1  :Presence `"B1-4. Drought"'
        byte    SC6_B1  :Presence `"B1-6. Big waves"'
        byte    SC7_B1  :Presence `"B1-7. Bio hazards"'
        byte    SC8_B1  :Presence `"B1-8. Pest inf, crop dis "'
        byte    SC31_B1 :Presence `"B1-31.Earthquake"'
_newline
        byte    SC32_B1 :Presence `"B1-32.Volcanic Eruption"'
        float   SC99_B1_1_1          `"B1-99.Combined hydromet shocks - Jan2009, city/mun experienced the shock?"'
        byte    SC1_B1_1_1:Presence `"B1-1. Strong winds&rain - Jan2009, city/mun experienced the shock? "'
        byte    SC2_B1_1_1:Presence `"B1-2. Flood - Jan2009, city/mun experienced the shock? "'
        byte    SC3_B1_1_1:Presence `"B1-3. Landslide/mudslide - Jan2009, city/mun experienced the shock? "'
        byte    SC4_B1_1_1:Presence `"B1-4. Drought- Jan2009, city/mun experienced the shock? "'
        byte    SC6_B1_1_1:Presence `"B1-6. Big waves - Jan2009, city/mun experienced the shock? "'
_newline
        byte    SC7_B1_1_1:Presence `"B1-7. Bio hazards- Jan2009, city/mun experienced the shock? "'
        byte    SC8_B1_1_1:Presence `"B1-8. Pest inf, crop dis  - Jan2009, city/mun experienced the shock? "'
        byte    SC31_B1_1_1:Presence `"B1-31.Earthquake - Jan2009, city/mun experienced the shock? "'
        byte    SC32_B1_1_1:Presence `"B1-32.Volcanic Eruption - Jan2009, city/mun experienced the shock? "'
        float   SC99_B1_1_1E          `"B1-99.Combined hydromet shocks - Jan2009, city/mun experienced the shock?"'
        float   SC1_B1_1_1E:Presence `"B1-1. Strong winds and rain - Jan2009, city/mun experienced the shock? "'
_newline
        float   SC2_B1_1_1E:Presence `"B1-2. Flood - Jan2009, city/mun experienced the shock? "'
        float   SC3_B1_1_1E:Presence `"B1-3. Landslide/mudslide - Jan2009, city/mun experienced the shock? "'
        float   SC4_B1_1_1E:Presence `"B1-4. Drought (El Niño) - Jan2009, city/mun experienced the shock? "'
        float   SC6_B1_1_1E:Presence `"B1-6. Big waves - Jan2009, city/mun experienced the shock? "'
        float   SC7_B1_1_1E:Presence `"B1-7. Biological hazards - Jan2009, city/mun experienced the shock? "'
        float   SC8_B1_1_1E:Presence `"B1-8. Pest inf, crop dis  - Jan2009, city/mun experienced the shock? "'
        float   SC31_B1_1_1E          `"B1-8. Earthquake  - Jan2009, city/mun experienced the shock? "'
_newline
        float   SC32_B1_1_1E          `"B1-8. Volcanic Eruption  - Jan2009, city/mun experienced the shock? "'
        float   SC99_B1_1_2          `"B1-99.Combined hydromet shocks - How many times since Jan2009?"'
        byte    SC1_B1_1_2          `"B1-1. Strong winds&rain - How many times since Jan2009?"'
        byte    SC2_B1_1_2          `"B1-2. Flood - How many times since Jan2009?"'
        byte    SC3_B1_1_2          `"B1-3. Landslide/mudslide - How many times since Jan2009?"'
        byte    SC4_B1_1_2          `"B1-4. Drought- How many times since Jan2009?"'
_newline
        byte    SC6_B1_1_2          `"B1-6. Big waves - How many times since Jan2009?"'
        byte    SC7_B1_1_2          `"B1-7. Bio hazards - How many times since Jan2009?"'
        byte    SC8_B1_1_2          `"B1-8. Pest inf, crop dis  - How many times since Jan2009?"'
        byte    SC31_B1_1_2          `"B1-31.Earthquake - How many times since Jan2009?"'
        byte    SC32_B1_1_2          `"B1-32.Volcanic Eruption - How many times since Jan2009?"'
        float   SC99_B1_1_2E          `"B1-99.Combined hydromet shocks - How many times since Jan2009?"'
_newline
        float   SC1_B1_1_2E          `"B1-1. Strong winds and rain - How many times since Jan2009?"'
        float   SC2_B1_1_2E          `"B1-2. Flood - How many times since Jan2009?"'
        float   SC3_B1_1_2E          `"B1-3. Landslide/mudslide - How many times since Jan2009?"'
        float   SC4_B1_1_2E          `"B1-4. Drought (El Niño) - How many times since Jan2009?"'
        float   SC6_B1_1_2E          `"B1-6. Big waves - How many times since Jan2009?"'
        float   SC7_B1_1_2E          `"B1-7. Biological hazards - How many times since Jan2009?"'
        float   SC8_B1_1_2E          `"B1-8. Pest inf, crop dis  - How many times since Jan2009?"'
_newline
        float   SC31_B1_1_2E          `"B1-8. Earthquake  - How many times since Jan2009?"'
        float   SC32_B1_1_2E          `"B1-8. Volcanic Eruption  - How many times since Jan2009?"'
        float   SC99_B1_1_3          `"B1-99.Combined hydromet shocks - Was the shock caused by a typhoon?"'
        byte    SC1_B1_1_3:Presence `"B1-1. Strong winds&rain - Was the shock caused by a typhoon?"'
        byte    SC2_B1_1_3:Presence `"B1-2. Flood - Was the shock caused by a typhoon?"'
        byte    SC3_B1_1_3:Presence `"B1-3. Landslide/mudslide - Was the shock caused by a typhoon?"'
_newline
        byte    SC4_B1_1_3:Presence `"B1-4. Drought- Was the shock caused by a typhoon?"'
        byte    SC6_B1_1_3:Presence `"B1-6. Big waves - Was the shock caused by a typhoon?"'
        byte    SC7_B1_1_3:Presence `"B1-7. Bio hazards - Was the shock caused by a typhoon?"'
        byte    SC8_B1_1_3:Presence `"B1-8. Pest inf, crop dis  - Was the shock caused by a typhoon?"'
        byte    SC31_B1_1_3:Presence `"B1-31.Earthquake - Was the shock caused by a typhoon?"'
        byte    SC32_B1_1_3:Presence `"B1-32.Volcanic Eruption - Was the shock caused by a typhoon?"'
_newline
        float   SC99_B1_1_3E          `"B1-99.Combined hydromet shocks - Was the shock caused by a typhoon?"'
        float   SC1_B1_1_3E:Presence `"B1-1. Strong winds and rain - Was the shock caused by a typhoon?"'
        float   SC2_B1_1_3E:Presence `"B1-2. Flood - Was the shock caused by a typhoon?"'
        float   SC3_B1_1_3E:Presence `"B1-3. Landslide/mudslide - Was the shock caused by a typhoon?"'
        float   SC4_B1_1_3E:Presence `"B1-4. Drought (El Niño) - Was the shock caused by a typhoon?"'
        float   SC6_B1_1_3E:Presence `"B1-6. Big waves - Was the shock caused by a typhoon?"'
        float   SC7_B1_1_3E:Presence `"B1-7. Biological hazards - Was the shock caused by a typhoon?"'
_newline
        float   SC8_B1_1_3E:Presence `"B1-8. Pest inf, crop dis  - Was the shock caused by a typhoon?"'
        float   SC31_B1_1_3E          `"B1-8. Earthquake - Was the shock caused by a typhoon?"'
        float   SC32_B1_1_3E          `"B1-8. Volcanic Eruption  - Was the shock caused by a typhoon?"'
        float   SC99_B1_1_3MO          `"B1-99.Combined hydromet shocks - Jan2009, when did the most severe shock occur? "'
        byte    SC1_B1_1_3MO:Months   `"B1-1. Strong winds&rain - Jan2009, when did the most severe shock occur? Mo"'
        byte    SC2_B1_1_3MO:Months   `"B1-2. Flood - Jan2009, when did the most severe shock occur? Mo"'
_newline
        byte    SC3_B1_1_3MO:Months   `"B1-3. Landslide/mudslide - Jan2009, when did the most severe shock occur? Mo"'
        byte    SC4_B1_1_3MO:Months   `"B1-4. Drought- Jan2009, when did the most severe shock occur? Mo"'
        byte    SC6_B1_1_3MO:Months   `"B1-6. Big waves - Jan2009, when did the most severe shock occur? Mo"'
        byte    SC7_B1_1_3MO:Months   `"B1-7. Bio hazards - Jan2009, when did the most severe shock occur? Mo"'
        byte    SC8_B1_1_3MO:Months   `"B1-8. Pest inf, crop dis  - Jan2009, when did the most severe shock occur? Mo"'
        byte    SC31_B1_1_3MO:Months   `"B1-31.Earthquake - Jan2009, when did the most severe shock occur? Mo"'
_newline
        byte    SC32_B1_1_3MO:Months   `"B1-32.Volcanic Eruption - Jan2009, when did the most severe shock occur? Mo"'
        float   SC99_B1_1_3MOE          `"B1-99.Combined hydromet shocks - Jan2009, when did the most severe shock occur? "'
        float   SC1_B1_1_3MOE:Months   `"B1-1. Strong winds and rain - Jan2009, when did the most severe shock occur? Mo"'
        float   SC2_B1_1_3MOE:Months   `"B1-2. Flood - Jan2009, when did the most severe shock occur? Mo"'
        float   SC3_B1_1_3MOE:Months   `"B1-3. Landslide/mudslide - Jan2009, when did the most severe shock occur? Mo"'
        float   SC4_B1_1_3MOE:Months   `"B1-4. Drought (El Niño) - Jan2009, when did the most severe shock occur? Mo"'
        float   SC6_B1_1_3MOE:Months   `"B1-6. Big waves - Jan2009, when did the most severe shock occur? Mo"'
_newline
        float   SC7_B1_1_3MOE:Months   `"B1-7. Biological hazards - Jan2009, when did the most severe shock occur? Mo"'
        float   SC8_B1_1_3MOE:Months   `"B1-8. Pest inf, crop dis  - Jan2009, when did the most severe shock occur? Mo"'
        float   SC31_B1_1_3MOE          `"B1-8. Earthquake - Jan2009, when did the most severe shock occur? Mo"'
        float   SC32_B1_1_3MOE          `"B1-8. Volcanic Eruption  - Jan2009, when did the most severe shock occur? Mo"'
        float   SC99_B1_1_3YR          `"B1-99.Combined hydromet shocks - Jan2009, When did the most severe shock occur? "'
        int     SC1_B1_1_3YR          `"B1-1. Strong winds&rain - Jan2009, When did the most severe shock occur? Yr"'
_newline
        int     SC2_B1_1_3YR          `"B1-2. Flood - Jan2009, When did the most severe shock occur? Yr"'
        int     SC3_B1_1_3YR          `"B1-3. Landslide/mudslide - Jan2009, When did the most severe shock occur? Yr"'
        int     SC4_B1_1_3YR          `"B1-4. Drought- Jan2009, When did the most severe shock occur? Yr"'
        int     SC6_B1_1_3YR          `"B1-6. Big waves - Jan2009, When did the most severe shock occur? Yr"'
        int     SC7_B1_1_3YR          `"B1-7. Bio hazards - Jan2009, When did the most severe shock occur? Yr"'
        int     SC8_B1_1_3YR          `"B1-8. Pest inf, crop dis  - Jan2009, When did the most severe shock occur? Yr"'
_newline
        int     SC31_B1_1_3YR          `"B1-31.Earthquake - Jan2009, When did the most severe shock occur? Yr"'
        int     SC32_B1_1_3YR          `"B1-32.Volcanic Eruption - Jan2009, When did the most severe shock occur? Yr"'
        float   SC99_B1_1_3YRE          `"B1-99.Combined hydromet shocks - Jan2009, When did the most severe shock occur? "'
        float   SC1_B1_1_3YRE          `"B1-1. Strong winds and rain - Jan2009, When did the most severe shock occur? Yr"'
        float   SC2_B1_1_3YRE          `"B1-2. Flood - Jan2009, When did the most severe shock occur? Yr"'
        float   SC3_B1_1_3YRE          `"B1-3. Landslide/mudslide - Jan2009, When did the most severe shock occur? Yr"'
_newline
        float   SC4_B1_1_3YRE          `"B1-4. Drought (El Niño) - Jan2009, When did the most severe shock occur? Yr"'
        float   SC6_B1_1_3YRE          `"B1-6. Big waves - Jan2009, When did the most severe shock occur? Yr"'
        float   SC7_B1_1_3YRE          `"B1-7. Biological hazards - Jan2009, When did the most severe shock occur? Yr"'
        float   SC8_B1_1_3YRE          `"B1-8. Pest inf, crop dis  - Jan2009, When did the most severe shock occur? Yr"'
        float   SC31_B1_1_3YRE          `"B1-8. Earthquake  - Jan2009, When did the most severe shock occur? Yr"'
        float   SC32_B1_1_3YRE          `"B1-8. Volcanic Eruption  - Jan2009, When did the most severe shock occur? Yr"'
_newline
        str7    SC99_B1_1_4          `"B1-99.Combined hydromet shocks  - What was the name of the typhoon?"'
        str7    SC1_B1_1_4          `"B1-1. Strong winds&rain  - What was the name of the typhoon?"'
        str30   SC2_B1_1_4          `"B1-2. Flood - What was the name of the typhoon?"'
        str7    SC3_B1_1_4          `"B1-3. Landslide/mudslide - What was the name of the typhoon?"'
_newline
        byte    SC4_B1_1_4          `"B1-4. Drought- What was the name of the typhoon?"'
        str12   SC6_B1_1_4          `"B1-6. Big waves - What was the name of the typhoon?"'
        byte    SC7_B1_1_4          `"B1-7. Bio hazards - What was the name of the typhoon?"'
        byte    SC8_B1_1_4          `"B1-8. Pest inf, crop dis  - What was the name of the typhoon?"'
        byte    SC31_B1_1_4          `"B1-31.Earthquake - What was the name of the typhoon?"'
        byte    SC32_B1_1_4          `"B1-32.Volcanic Eruption - What was the name of the typhoon?"'
_newline
        str7    SC99_B1_1_4E          `"B1-99.Combined hydromet shocks  - What was the name of the typhoon?"'
        str7    SC1_B1_1_4E          `"B1-1. Strong winds and rain  - What was the name of the typhoon?"'
        str7    SC2_B1_1_4E          `"B1-2. Flood - What was the name of the typhoon?"'
        str7    SC3_B1_1_4E          `"B1-3. Landslide/mudslide - What was the name of the typhoon?"'
        float   SC4_B1_1_4E          `"B1-4. Drought (El Niño) - What was the name of the typhoon?"'
        str7    SC6_B1_1_4E          `"B1-6. Big waves - What was the name of the typhoon?"'
_newline
        float   SC7_B1_1_4E          `"B1-7. Biological hazards - What was the name of the typhoon?"'
        float   SC8_B1_1_4E          `"B1-8. Pest inf, crop dis  - What was the name of the typhoon?"'
        float   SC31_B1_1_4E          `"B1-8. Earthquake - What was the name of the typhoon?"'
        float   SC32_B1_1_4E          `"B1-8. Volcanic Eruption  - What was the name of the typhoon?"'
        float   SC99_B1_2_1          `"B1-99.Combined hydromet shocks - January 1980, city/mun experienced the shock?"'
        byte    SC1_B1_2_1:Presence `"B1-1. Strong winds&rain - January 1980, city/mun experienced the shock? "'
_newline
        byte    SC2_B1_2_1:Presence `"B1-2. Flood - January 1980, city/mun experienced the shock? "'
        byte    SC3_B1_2_1:Presence `"B1-3. Landslide/mudslide - January 1980, city/mun experienced the shock? "'
        byte    SC4_B1_2_1:Presence `"B1-4. Drought- January 1980, city/mun experienced the shock? "'
        byte    SC6_B1_2_1:Presence `"B1-6. Big waves - January 1980, city/mun experienced the shock? "'
        byte    SC7_B1_2_1:Presence `"B1-7. Bio hazards - January 1980, city/mun experienced the shock? "'
        byte    SC8_B1_2_1:Presence `"B1-8. Pest inf, crop dis  - January 1980, city/mun experienced the shock? "'
_newline
        byte    SC31_B1_2_1:Presence `"B1-31.Earthquake - January 1980, city/mun experienced the shock? "'
        byte    SC32_B1_2_1:Presence `"B1-32.Volcanic Eruption - January 1980, city/mun experienced the shock? "'
        float   SC1_B1_2_1E          `"B1-1. Strong winds and rain - January 1980, city/mun experienced the shock? "'
        float   SC2_B1_2_1E          `"B1-2. Flood - January 1980, city/mun experienced the shock? "'
        float   SC3_B1_2_1E          `"B1-3. Landslide/mudslide - January 1980, city/mun experienced the shock? "'
        float   SC4_B1_2_1E          `"B1-4. Drought (El Niño) - January 1980, city/mun experienced the shock? "'
_newline
        float   SC6_B1_2_1E          `"B1-6. Big waves - January 1980, city/mun experienced the shock? "'
        float   SC7_B1_2_1E          `"B1-7. Biological hazards - January 1980, city/mun experienced the shock? "'
        float   SC8_B1_2_1E          `"B1-8. Pest inf, crop dis  - January 1980, city/mun experienced the shock? "'
        float   SC31_B1_2_1E:Presence `"B1-31.Earthquake - January 1980, city/mun experienced the shock? "'
        float   SC32_B1_2_1E:Presence `"B1-32.Volcanic Eruption - January 1980, city/mun experienced the shock? "'
        float   SC99_B1_2_2          `"B1-99.Combined hydromet shocks - How many times since Jan1980?"'
        byte    SC1_B1_2_2          `"B1-1. Strong winds&rain - How many times since Jan1980?"'
_newline
        byte    SC2_B1_2_2          `"B1-2. Flood - How many times since Jan1980?"'
        byte    SC3_B1_2_2          `"B1-3. Landslide/mudslide - How many times since Jan1980?"'
        byte    SC4_B1_2_2          `"B1-4. Drought- How many times since Jan1980?"'
        byte    SC6_B1_2_2          `"B1-6. Big waves - How many times since Jan1980?"'
        byte    SC7_B1_2_2          `"B1-7. Bio hazards - How many times since Jan1980?"'
        byte    SC8_B1_2_2          `"B1-8. Pest inf, crop dis  - How many times since Jan1980?"'
_newline
        int     SC31_B1_2_2          `"B1-31.Earthquake - How many times since Jan1980?"'
        byte    SC32_B1_2_2          `"B1-32.Volcanic Eruption - How many times since Jan1980?"'
        float   SC1_B1_2_2E          `"B1-1. Strong winds and rain - How many times since Jan1980?"'
        float   SC2_B1_2_2E          `"B1-2. Flood - How many times since Jan1980?"'
        float   SC3_B1_2_2E          `"B1-3. Landslide/mudslide - How many times since Jan1980?"'
        float   SC4_B1_2_2E          `"B1-4. Drought (El Niño) - How many times since Jan1980?"'
_newline
        float   SC6_B1_2_2E          `"B1-6. Big waves - How many times since Jan1980?"'
        float   SC7_B1_2_2E          `"B1-7. Biological hazards - How many times since Jan1980?"'
        float   SC8_B1_2_2E          `"B1-8. Pest inf, crop dis  - How many times since Jan1980?"'
        float   SC31_B1_2_2E          `"B1-31.Earthquake - How many times since Jan1980?"'
        float   SC32_B1_2_2E          `"B1-32.Volcanic Eruption - How many times since Jan1980?"'
        float   SC99_B1_2_3MO          `"B1-99.Combined hydromet shocks - Jan1980, when did the most severe shock occur? "'
        byte    SC1_B1_2_3MO:Months   `"B1-1. Strong winds&rain - Jan1980, when did the most severe shock occur? Mo"'
_newline
        byte    SC2_B1_2_3MO:Months   `"B1-2. Flood - Jan1980, when did the most severe shock occur? Mo"'
        byte    SC3_B1_2_3MO:Months   `"B1-3. Landslide/mudslide - Jan1980, when did the most severe shock occur? Mo"'
        byte    SC4_B1_2_3MO:Months   `"B1-4. Drought- Jan1980, when did the most severe shock occur? Mo"'
        byte    SC6_B1_2_3MO:Months   `"B1-6. Big waves - Jan1980, when did the most severe shock occur? Mo"'
        str1    SC7_B1_2_3MO          `"B1-7. Bio hazards - Jan1980, when did the most severe shock occur? Mo"'
        byte    SC8_B1_2_3MO          `"B1-8. Pest inf, crop dis  - Jan1980, when did the most severe shock occur? Mo"'
_newline
        byte    SC31_B1_2_3MO          `"B1-31.Earthquake - Jan1980, when did the most severe shock occur? Mo"'
        byte    SC32_B1_2_3MO          `"B1-32.Volcanic Eruption - Jan1980, when did the most severe shock occur? Mo"'
        float   SC1_B1_2_3MOE          `"B1-1. Strong winds and rain - Jan1980, when did the most severe shock occur? Mo"'
        float   SC2_B1_2_3MOE          `"B1-2. Flood - Jan1980, when did the most severe shock occur? Mo"'
        float   SC3_B1_2_3MOE          `"B1-3. Landslide/mudslide - Jan1980, when did the most severe shock occur? Mo"'
        float   SC4_B1_2_3MOE          `"B1-4. Drought (El Niño) - Jan1980, when did the most severe shock occur? Mo"'
_newline
        float   SC6_B1_2_3MOE          `"B1-6. Big waves - Jan1980, when did the most severe shock occur? Mo"'
        str1    SC7_B1_2_3MOE          `"B1-7. Biological hazards - Jan1980, when did the most severe shock occur? Mo"'
        float   SC8_B1_2_3MOE          `"B1-8. Pest inf, crop dis  - Jan1980, when did the most severe shock occur? Mo"'
        float   SC31_B1_2_3MOE:Months   `"B1-31.Earthquake - Jan1980, when did the most severe shock occur? Mo"'
        float   SC32_B1_2_3MOE:Months   `"B1-32.Volcanic Eruption - Jan1980, when did the most severe shock occur? Mo"'
        float   SC99_B1_2_3YR          `"B1-99.Combined hydromet shocks - Jan1980, when did the most severe shock occur? "'
_newline
        byte    SC1_B1_2_3YR          `"B1-1. Strong winds&rain - Jan1980, when did the most severe shock occur? Yr"'
        byte    SC2_B1_2_3YR          `"B1-2. Flood - Jan1980, when did the most severe shock occur? Yr"'
        byte    SC3_B1_2_3YR          `"B1-3. Landslide/mudslide - Jan1980, when did the most severe shock occur? Yr"'
        byte    SC4_B1_2_3YR          `"B1-4. Drought- Jan1980, when did the most severe shock occur? Yr"'
        byte    SC6_B1_2_3YR          `"B1-6. Big waves - Jan1980, when did the most severe shock occur? Yr"'
        byte    SC7_B1_2_3YR          `"B1-7. Bio hazards - Jan1980, when did the most severe shock occur? Yr"'
_newline
        byte    SC8_B1_2_3YR          `"B1-8. Pest inf, crop dis  - Jan1980, when did the most severe shock occur? Yr"'
        int     SC31_B1_2_3YR          `"B1-31.Earthquake - Jan1980, when did the most severe shock occur? Yr"'
        int     SC32_B1_2_3YR          `"B1-32.Volcanic Eruption - Jan1980, when did the most severe shock occur? Yr"'
        float   SC1_B1_2_3YRE          `"B1-1. Strong winds and rain - Jan1980, when did the most severe shock occur? Yr"'
        float   SC2_B1_2_3YRE          `"B1-2. Flood - Jan1980, when did the most severe shock occur? Yr"'
        float   SC3_B1_2_3YRE          `"B1-3. Landslide/mudslide - Jan1980, when did the most severe shock occur? Yr"'
_newline
        float   SC4_B1_2_3YRE          `"B1-4. Drought (El Niño) - Jan1980, when did the most severe shock occur? Yr"'
        float   SC6_B1_2_3YRE          `"B1-6. Big waves - Jan1980, when did the most severe shock occur? Yr"'
        float   SC7_B1_2_3YRE          `"B1-7. Biological hazards - Jan1980, when did the most severe shock occur? Yr"'
        float   SC8_B1_2_3YRE          `"B1-8. Pest inf, crop dis  - Jan1980, when did the most severe shock occur? Yr"'
        float   SC31_B1_2_3YRE          `"B1-31.Earthquake - Jan1980, when did the most severe shock occur? Yr"'
        float   SC32_B1_2_3YRE          `"B1-32.Volcanic Eruption - Jan1980, when did the most severe shock occur? Yr"'
        float   SC99_B1_3          `"B1-99.Combined hydromet shocks - How severe was the shock?"'
_newline
        float   SC99_B1_3r          `"B1-Recode 99.Combined hydromet shocks - How severe was the shock?"'
        byte    SC1_B1_3:Severity `"B1-1. Strong winds&rain - How severe was the shock?"'
        byte    SC2_B1_3:Severity `"B1-2. Flood  - How severe was the shock?"'
        byte    SC3_B1_3:Severity `"B1-3. Landslide/mudslide  - How severe was the shock?"'
_newline
        byte    SC4_B1_3:Severity `"B1-4. Drought- How severe was the shock?"'
        byte    SC6_B1_3:Severity `"B1-6. Big waves  - How severe was the shock?"'
        byte    SC7_B1_3:Severity `"B1-7. Bio hazards  - How severe was the shock?"'
        byte    SC8_B1_3:Severity `"B1-8. Pest inf, crop dis   - How severe was the shock?"'
_newline
        byte    SC31_B1_3:Severity `"B1-31.Earthquake  - How severe was the shock?"'
        byte    SC32_B1_3:Severity `"B1-32.Volcanic Eruption  - How severe was the shock?"'
        float   SC99_B1_3E          `"B1-99.Combined hydromet shocks - How severe was the shock?"'
        float   SC1_B1_3E:Severity `"B1-1. Strong winds and rain - How severe was the shock?"'
_newline
        float   SC2_B1_3E:Severity `"B1-2. Flood  - How severe was the shock?"'
        float   SC3_B1_3E:Severity `"B1-3. Landslide/mudslide  - How severe was the shock?"'
        float   SC4_B1_3E:Severity `"B1-4. Drought (El Niño)  - How severe was the shock?"'
        float   SC6_B1_3E:Severity `"B1-6. Big waves  - How severe was the shock?"'
_newline
        float   SC7_B1_3E:Severity `"B1-7. Biological hazards  - How severe was the shock?"'
        float   SC8_B1_3E:Severity `"B1-8. Pest inf, crop dis   - How severe was the shock?"'
        float   SC31_B1_3E:Severity `"B1-31.Earthquake  - How severe was the shock?"'
        float   SC32_B1_3E:Severity `"B1-32.Volcanic Eruption  - How severe was the shock?"'
_newline
        float   SC99_B1_4          `"B1-99.Combined hydromet shocks - How many families were affected by the shock?"'
        double  SC1_B1_4          `"B1-1. Strong winds&rain - How many families were affected by the shock?"'
        double  SC2_B1_4          `"B1-2. Flood  - How many families were affected by the shock?"'
        long    SC3_B1_4          `"B1-3. Landslide/mudslide  - How many families were affected by the shock?"'
        long    SC4_B1_4          `"B1-4. Drought- How many families were affected by the shock?"'
        double  SC6_B1_4          `"B1-6. Big waves  - How many families were affected by the shock?"'
_newline
        double  SC7_B1_4          `"B1-7. Bio hazards  - How many families were affected by the shock?"'
        int     SC8_B1_4          `"B1-8. Pest inf, crop dis   - How many families were affected by the shock?"'
        double  SC31_B1_4          `"B1-31.Earthquake  - How many families were affected by the shock?"'
        double  SC32_B1_4          `"B1-32.Volcanic Eruption  - How many families were affected by the shock?"'
        float   SC99_B1_4E          `"B1-99.Combined hydromet shocks - How many families were affected by the shock?"'
        float   SC1_B1_4E          `"B1-1. Strong winds and rain - How many families were affected by the shock?"'
_newline
        float   SC2_B1_4E          `"B1-2. Flood  - How many families were affected by the shock?"'
        float   SC3_B1_4E          `"B1-3. Landslide/mudslide  - How many families were affected by the shock?"'
        float   SC4_B1_4E          `"B1-4. Drought (El Niño)  - How many families were affected by the shock?"'
        float   SC6_B1_4E          `"B1-6. Big waves  - How many families were affected by the shock?"'
        float   SC7_B1_4E          `"B1-7. Biological hazards  - How many families were affected by the shock?"'
        float   SC8_B1_4E          `"B1-8. Pest inf, crop dis   - How many families were affected by the shock?"'
        float   SC31_B1_4E          `"B1-31.Earthquake  - How many families were affected by the shock?"'
_newline
        float   SC32_B1_4E          `"B1-32.Volcanic Eruption  - How many families were affected by the shock?"'
        float   SC99_B1_5_1          `"B1-99.Combined hydromet shocks - 2012, another shock close in magnitude?"'
        byte    SC1_B1_5_1:Presence `"B1-1. Strong winds&rain - 2012, another shock close in magnitude?"'
        byte    SC2_B1_5_1:Presence `"B1-2. Flood  - 2012, another shock close in magnitude?"'
        byte    SC3_B1_5_1:Presence `"B1-3. Landslide/mudslide  - 2012, another shock close in magnitude?"'
        byte    SC4_B1_5_1:Presence `"B1-4. Drought- 2012, another shock close in magnitude?"'
_newline
        byte    SC6_B1_5_1:Presence `"B1-6. Big waves  - 2012, another shock close in magnitude?"'
        byte    SC7_B1_5_1:Presence `"B1-7. Bio hazards  - 2012, another shock close in magnitude?"'
        byte    SC8_B1_5_1:Presence `"B1-8. Pest inf, crop dis   - 2012, another shock close in magnitude?"'
        byte    SC31_B1_5_1:Presence `"B1-31.Earthquake  - 2012, another shock close in magnitude?"'
        byte    SC32_B1_5_1:Presence `"B1-32.Volcanic Eruption  - 2012, another shock close in magnitude?"'
        float   SC99_B1_5_1E          `"B1-99.Combined hydromet shocks - 2012, another shock close in magnitude?"'
_newline
        float   SC1_B1_5_1E:Presence `"B1-1. Strong winds and rain - 2012, another shock close in magnitude?"'
        float   SC2_B1_5_1E:Presence `"B1-2. Flood  - 2012, another shock close in magnitude?"'
        float   SC3_B1_5_1E:Presence `"B1-3. Landslide/mudslide  - 2012, another shock close in magnitude?"'
        float   SC4_B1_5_1E:Presence `"B1-4. Drought (El Niño)  - 2012, another shock close in magnitude?"'
        float   SC6_B1_5_1E:Presence `"B1-6. Big waves  - 2012, another shock close in magnitude?"'
        float   SC7_B1_5_1E:Presence `"B1-7. Biological hazards  - 2012, another shock close in magnitude?"'
        float   SC8_B1_5_1E:Presence `"B1-8. Pest inf, crop dis   - 2012, another shock close in magnitude?"'
_newline
        float   SC31_B1_5_1E:Presence `"B1-31.Earthquake  - 2012, another shock close in magnitude?"'
        float   SC32_B1_5_1E:Presence `"B1-32.Volcanic Eruption  - 2012, another shock close in magnitude?"'
        float   SC99_B1_5_2MO          `"B1-99.Combined hydromet shocks - 2012, when did the most severe shock occur? Mo"'
        byte    SC1_B1_5_2MO:Months   `"B1-1. Strong winds&rain - 2012, when did the most severe shock occur? Mo"'
        byte    SC2_B1_5_2MO:Months   `"B1-2. Flood  - 2012, when did the most severe shock occur? Mo"'
        byte    SC3_B1_5_2MO:Months   `"B1-3. Landslide/mudslide  - 2012, when did the most severe shock occur? Mo"'
_newline
        byte    SC4_B1_5_2MO:Months   `"B1-4. Drought- 2012, when did the most severe shock occur? Mo"'
        byte    SC6_B1_5_2MO:Months   `"B1-6. Big waves  - 2012, when did the most severe shock occur? Mo"'
        byte    SC7_B1_5_2MO:Months   `"B1-7. Bio hazards  - 2012, when did the most severe shock occur? Mo"'
        byte    SC8_B1_5_2MO:Months   `"B1-8. Pest inf, crop dis   - 2012, when did the most severe shock occur? Mo"'
        byte    SC31_B1_5_2MO:Months   `"B1-31.Earthquake  - 2012, when did the most severe shock occur? Mo"'
        byte    SC32_B1_5_2MO:Months   `"B1-32.Volcanic Eruption  - 2012, when did the most severe shock occur? Mo"'
_newline
        float   SC99_B1_5_2MOE          `"B1-99.Combined hydromet shocks - 2012, when did the most severe shock occur? Mo"'
        float   SC1_B1_5_2MOE:Months   `"B1-1. Strong winds and rain - 2012, when did the most severe shock occur? Mo"'
        float   SC2_B1_5_2MOE:Months   `"B1-2. Flood  - 2012, when did the most severe shock occur? Mo"'
        float   SC3_B1_5_2MOE:Months   `"B1-3. Landslide/mudslide  - 2012, when did the most severe shock occur? Mo"'
        float   SC4_B1_5_2MOE:Months   `"B1-4. Drought (El Niño)  - 2012, when did the most severe shock occur? Mo"'
        float   SC6_B1_5_2MOE:Months   `"B1-6. Big waves  - 2012, when did the most severe shock occur? Mo"'
        float   SC7_B1_5_2MOE:Months   `"B1-7. Biological hazards  - 2012, when did the most severe shock occur? Mo"'
_newline
        float   SC8_B1_5_2MOE:Months   `"B1-8. Pest inf, crop dis   - 2012, when did the most severe shock occur? Mo"'
        float   SC31_B1_5_2MOE:Months   `"B1-31.Earthquake  - 2012, when did the most severe shock occur? Mo"'
        float   SC32_B1_5_2MOE:Months   `"B1-32.Volcanic Eruption  - 2012, when did the most severe shock occur? Mo"'
        float   SC99_B1_5_2YR          `"B1-99.Combined hydromet shocks  - 2012, when did the most severe shock  occur? Y"'
        int     SC1_B1_5_2YR          `"B1-1. Strong winds&rain  - 2012, when did the most severe shock  occur? Yr"'
        int     SC2_B1_5_2YR          `"B1-2. Flood  - 2012, when did the most severe shock  occur? Yr"'
_newline
        int     SC3_B1_5_2YR          `"B1-3. Landslide/mudslide  - 2012, when did the most severe shock  occur? Yr"'
        int     SC4_B1_5_2YR          `"B1-4. Drought- 2012, when did the most severe shock  occur? Yr"'
        int     SC6_B1_5_2YR          `"B1-6. Big waves  - 2012, when did the most severe shock  occur? Yr"'
        byte    SC7_B1_5_2YR          `"B1-7. Bio hazards  - 2012, when did the most severe shock  occur? Yr"'
        byte    SC8_B1_5_2YR          `"B1-8. Pest inf, crop dis   - 2012, when did the most severe shock  occur? Yr"'
        int     SC31_B1_5_2YR          `"B1-31.Earthquake  - 2012, when did the most severe shock  occur? Yr"'
_newline
        byte    SC32_B1_5_2YR          `"B1-32.Volcanic Eruption  - 2012, when did the most severe shock  occur? Yr"'
        float   SC99_B1_5_2YRE          `"B1-99.Combined hydromet shocks  - 2012, when did the most severe shock  occur? Y"'
        float   SC1_B1_5_2YRE          `"B1-1. Strong winds and rain  - 2012, when did the most severe shock  occur? Yr"'
        float   SC2_B1_5_2YRE          `"B1-2. Flood  - 2012, when did the most severe shock  occur? Yr"'
        float   SC3_B1_5_2YRE          `"B1-3. Landslide/mudslide  - 2012, when did the most severe shock  occur? Yr"'
        float   SC4_B1_5_2YRE          `"B1-4. Drought (El Niño)  - 2012, when did the most severe shock  occur? Yr"'
        float   SC6_B1_5_2YRE          `"B1-6. Big waves  - 2012, when did the most severe shock  occur? Yr"'
_newline
        float   SC7_B1_5_2YRE          `"B1-7. Biological hazards  - 2012, when did the most severe shock  occur? Yr"'
        float   SC8_B1_5_2YRE          `"B1-8. Pest inf, crop dis   - 2012, when did the most severe shock  occur? Yr"'
        float   SC31_B1_5_2YRE          `"B1-31.Earthquake  - 2012, when did the most severe shock  occur? Yr"'
        float   SC32_B1_5_2YRE          `"B1-32.Volcanic Eruption  - 2012, when did the most severe shock  occur? Yr"'
        float   SC99_B1_5_3          `"B1-99.Combined hydromet shocks - Since 2012, how severe was the shock?"'
        byte    SC1_B1_5_3:Severity `"B1-1. Strong winds&rain - Since 2012, how severe was the shock? "'
_newline
        long    SC2_B1_5_3:Severity `"B1-2. Flood - Since 2012, how severe was the shock? "'
        byte    SC3_B1_5_3:Severity `"B1-3. Landslide/mudslide - Since 2012, how severe was the shock? "'
        byte    SC4_B1_5_3:Severity `"B1-4. Drought- Since 2012, how severe was the shock? "'
        byte    SC6_B1_5_3:Severity `"B1-6. Big waves - Since 2012, how severe was the shock? "'
_newline
        byte    SC7_B1_5_3:Severity `"B1-7. Bio hazards - Since 2012, how severe was the shock? "'
        byte    SC8_B1_5_3:Severity `"B1-8. Pest inf, crop dis  - Since 2012, how severe was the shock? "'
        byte    SC31_B1_5_3:Severity `"B1-31.Earthquake - Since 2012, how severe was the shock? "'
        byte    SC32_B1_5_3:Severity `"B1-32.Volcanic Eruption - Since 2012, how severe was the shock? "'
_newline
        float   SC99_B1_5_3E          `"B1-99.Combined hydromet shocks - Since 2012, how severe was the shock?"'
        float   SC1_B1_5_3E:Severity `"B1-1. Strong winds and rain - Since 2012, how severe was the shock? "'
        float   SC2_B1_5_3E:Severity `"B1-2. Flood - Since 2012, how severe was the shock? "'
        float   SC3_B1_5_3E:Severity `"B1-3. Landslide/mudslide - Since 2012, how severe was the shock? "'
_newline
        float   SC4_B1_5_3E:Severity `"B1-4. Drought (El Niño) - Since 2012, how severe was the shock? "'
        float   SC6_B1_5_3E:Severity `"B1-6. Big waves - Since 2012, how severe was the shock? "'
        float   SC7_B1_5_3E:Severity `"B1-7. Biological hazards - Since 2012, how severe was the shock? "'
        float   SC8_B1_5_3E:Severity `"B1-8. Pest inf, crop dis  - Since 2012, how severe was the shock? "'
_newline
        float   SC31_B1_5_3E:Severity `"B1-31.Earthquake - Since 2012, how severe was the shock? "'
        float   SC32_B1_5_3E:Severity `"B1-32.Volcanic Eruption - Since 2012, how severe was the shock? "'
        float   SC99_B1_5_4          `"B1-99.Combined hydromet shocks - 2012, how many families were affected by the sh"'
        long    SC1_B1_5_4          `"B1-1. Strong winds&rain - 2012, how many families were affected by the shock?"'
        long    SC2_B1_5_4          `"B1-2. Flood - 2012, how many families were affected by the shock?"'
_newline
        int     SC3_B1_5_4          `"B1-3. Landslide/mudslide - 2012, how many families were affected by the shock?"'
        byte    SC4_B1_5_4          `"B1-4. Drought- 2012, how many families were affected by the shock?"'
        int     SC6_B1_5_4          `"B1-6. Big waves - 2012, how many families were affected by the shock?"'
        byte    SC7_B1_5_4          `"B1-7. Bio hazards - 2012, how many families were affected by the shock?"'
        byte    SC8_B1_5_4          `"B1-8. Pest inf, crop dis  - 2012, how many families were affected by the shock?"'
        int     SC31_B1_5_4          `"B1-31.Earthquake - 2012, how many families were affected by the shock?"'
_newline
        byte    SC32_B1_5_4          `"B1-32.Volcanic Eruption - 2012, how many families were affected by the shock?"'
        float   SC99_B1_5_4E          `"B1-99.Combined hydromet shocks - 2012, how many families were affected by the sh"'
        float   SC1_B1_5_4E          `"B1-1. Strong winds and rain - 2012, how many families were affected by the shock"'
        float   SC2_B1_5_4E          `"B1-2. Flood - 2012, how many families were affected by the shock?"'
        float   SC3_B1_5_4E          `"B1-3. Landslide/mudslide - 2012, how many families were affected by the shock?"'
        float   SC4_B1_5_4E          `"B1-4. Drought (El Niño) - 2012, how many families were affected by the shock?"'
        float   SC6_B1_5_4E          `"B1-6. Big waves - 2012, how many families were affected by the shock?"'
_newline
        float   SC7_B1_5_4E          `"B1-7. Biological hazards - 2012, how many families were affected by the shock?"'
        float   SC8_B1_5_4E          `"B1-8. Pest inf, crop dis  - 2012, how many families were affected by the shock?"'
        float   SC31_B1_5_4E          `"B1-31.Earthquake - 2012, how many families were affected by the shock?"'
        float   SC32_B1_5_4E          `"B1-32.Volcanic Eruption - 2012, how many families were affected by the shock?"'
        float   SC99_B2_1_1          `"B2-DamageCost-99.Combined hydromet shocks - moderate to severe property damage"'
_newline
        float   SC1_B2_1_1:Damage1  `"B2-DamageCost-1.Strong winds&rain - moderate to severe property damage"'
_newline
        float   SC2_B2_1_1:Damage1  `"B2-DamageCost-2. Flood - moderate to severe property damage"'
_newline
        float   SC3_B2_1_1:Damage1  `"B2-DamageCost-3. Landslide/mudslide - moderate to severe property damage"'
_newline
        float   SC4_B2_1_1:Damage1  `"B2-DamageCost-4. Drought- moderate to severe property damage"'
_newline
        float   SC6_B2_1_1:Damage1  `"B2-DamageCost-6. Big waves - moderate to severe property damage"'
_newline
        float   SC7_B2_1_1:Damage1  `"B2-DamageCost-7. Bio hazards- moderate to severe property damage"'
_newline
        float   SC8_B2_1_1:Damage1  `"B2-DamageCost-8. Pest inf, crop dis - moderate to severe property damage"'
_newline
        float   SC31_B2_1_1:Damage1  `"B2-DamageCost-31.Earthquake - moderate to severe property damage"'
_newline
        float   SC32_B2_1_1:Damage1  `"B2-DamageCost-32.Volcanic Eruption - moderate to severe property damage"'
_newline
        float   SC99_B2_1_2          `"B2-DamageCost-99.Combined hydromet shocks - mod to sev loss of livelihood, etc"'
_newline
        float   SC1_B2_1_2:Damage2  `"B2-DamageCost-1.Strong winds&rain - mod to sev loss of livelihood, etc"'
_newline
        float   SC2_B2_1_2:Damage2  `"B2-DamageCost-2. Flood - mod to sev loss of livelihood, etc"'
_newline
        float   SC3_B2_1_2:Damage2  `"B2-DamageCost-3. Landslide/mudslide - mod to sev loss of livelihood, etc"'
_newline
        float   SC4_B2_1_2:Damage2  `"B2-DamageCost-4. Drought- mod to sev loss of livelihood, etc"'
_newline
        float   SC6_B2_1_2:Damage2  `"B2-DamageCost-6. Big waves - mod to sev loss of livelihood, etc"'
_newline
        float   SC7_B2_1_2:Damage2  `"B2-DamageCost-7. Bio hazards- mod to sev loss of livelihood, etc"'
_newline
        float   SC8_B2_1_2:Damage2  `"B2-DamageCost-8. Pest inf, crop dis - mod to sev loss of livelihood, etc"'
_newline
        float   SC31_B2_1_2:Damage2  `"B2-DamageCost-31.Earthquake - mod to sev loss of livelihood, etc"'
_newline
        float   SC32_B2_1_2:Damage2  `"B2-DamageCost-32.Volcanic Eruption - mod to sev loss of livelihood, etc"'
_newline
        float   SC99_B2_1_3          `"B2-DamageCost-99.Combined hydromet shocks - personal injury/loss of mem of famil"'
        float   SC1_B2_1_3:Damage3  `"B2-DamageCost-1.Strong winds&rain - personal injury/loss of mem of family"'
_newline
        float   SC2_B2_1_3:Damage3  `"B2-DamageCost-2. Flood - personal injury/loss of mem of family"'
_newline
        float   SC3_B2_1_3:Damage3  `"B2-DamageCost-3. Landslide/mudslide - personal injury/loss of mem of family"'
_newline
        float   SC4_B2_1_3:Damage3  `"B2-DamageCost-4. Drought- personal injury/loss of mem of family"'
_newline
        float   SC6_B2_1_3:Damage3  `"B2-DamageCost-6. Big waves - personal injury/loss of mem of family"'
_newline
        float   SC7_B2_1_3:Damage3  `"B2-DamageCost-7. Bio hazards- personal injury/loss of mem of family"'
_newline
        float   SC8_B2_1_3:Damage3  `"B2-DamageCost-8. Pest inf, crop dis - personal injury/loss of mem of family"'
_newline
        float   SC31_B2_1_3:Damage3  `"B2-DamageCost-31.Earthquake - personal injury/loss of mem of family"'
_newline
        float   SC32_B2_1_3:Damage3  `"B2-DamageCost-32.Volcanic Eruption - personal injury/loss of mem of family"'
        float   SC99_B2_1_4          `"B2-DamageCost-99.Combined hydromet shocks - City/mun suffered public infras dama"'
_newline
        float   SC1_B2_1_4:Damage4  `"B2-DamageCost-1.Strong winds&rain - City/mun suffered public infras damage"'
_newline
        float   SC2_B2_1_4:Damage4  `"B2-DamageCost-2. Flood - City/mun suffered public infras damage"'
_newline
        float   SC3_B2_1_4:Damage4  `"B2-DamageCost-3. Landslide/mudslide - City/mun suffered public infras damage"'
_newline
        float   SC4_B2_1_4:Damage4  `"B2-DamageCost-4. Drought- City/mun suffered public infras damage"'
_newline
        float   SC6_B2_1_4:Damage4  `"B2-DamageCost-6. Big waves - City/mun suffered public infras damage"'
_newline
        float   SC7_B2_1_4:Damage4  `"B2-DamageCost-7. Bio hazards- City/mun suffered public infras damage"'
_newline
        float   SC8_B2_1_4:Damage4  `"B2-DamageCost-8. Pest inf, crop dis - City/mun suffered public infras damage"'
_newline
        float   SC31_B2_1_4:Damage4  `"B2-DamageCost-31.Earthquake - City/mun suffered public infras damage"'
_newline
        float   SC32_B2_1_4:Damage4  `"B2-DamageCost-32.Volcanic Eruption - City/mun suffered public infras damage"'
        float   SC99_B2_1A          `"B2-99.Combined hydromet shocks  - Suffered moderate to severe prop damage"'
_newline
        float   SC1_B2_1A:Presence `"B2-Suffered moderate to severe property damage - 1. Strong winds&rain"'
        float   SC2_B2_1A:Presence `"B2-Suffered moderate to severe property damage - 2. Flood"'
        float   SC3_B2_1A:Presence `"B2-Suffered moderate to severe property damage - 3. Landslide/mudslide"'
        float   SC4_B2_1A:Presence `"B2-Suffered moderate to severe property damage - 4. Drought"'
        float   SC6_B2_1A:Presence `"B2-Suffered moderate to severe property damage - 6. Big waves"'
        float   SC7_B2_1A:Presence `"B2-Suffered moderate to severe property damage - 7. Biological hazards"'
        float   SC8_B2_1A:Presence `"B2-Suffered moderate to severe property damage - 8. Pest inf, crop dis"'
_newline
        float   SC31_B2_1A:Presence `"B2-Suffered moderate to severe property damage - 31.Earthquake"'
        float   SC32_B2_1A:Presence `"B2-Suffered moderate to severe property damage - 32.Volcanic Eruption"'
        float   SC99_B2_2_1E          `"B2-Infra-99.Combined hydromet shocks - DamageCost - Electricity"'
        double  SC1_B2_2_1E          `"B2-Infra-1.Strong winds&rain - DamageCost - Electricity"'
        double  SC2_B2_2_1E          `"B2-Infra-2. Flood - DamageCost - Electricity"'
        long    SC3_B2_2_1E          `"B2-Infra-3. Landslide/mudslide - DamageCost - Electricity"'
_newline
        byte    SC4_B2_2_1E          `"B2-Infra-4. Drought- DamageCost - Electricity"'
        double  SC6_B2_2_1E          `"B2-Infra-6. Big waves - DamageCost - Electricity"'
        byte    SC7_B2_2_1E          `"B2-Infra-7. Bio hazards- DamageCost - Electricity"'
        byte    SC8_B2_2_1E          `"B2-Infra-8. Pest inf, crop dis - DamageCost - Electricity"'
        byte    SC31_B2_2_1E          `"B2-Infra-31.Earthquake - DamageCost - Electricity"'
        byte    SC32_B2_2_1E          `"B2-Infra-32.Volcanic eruption - DamageCost - Electricity"'
_newline
        float   SC99_B2_2_1INF          `"B2-Sum of Infra-99.Combined hydromet shocks - DamageCost"'
        float   SC1_B2_2_1INF          `"B2-Infra Sec Index CostDamage - 1. Strong winds&rain"'
        float   SC2_B2_2_1INF          `"B2-Infra Sec Index CostDamage - 2. Flood"'
        float   SC3_B2_2_1INF          `"B2-Infra Sec Index CostDamage - 3. Landslide/mudslide"'
        float   SC4_B2_2_1INF          `"B2-Infra Sec Index CostDamage - 4. Drought"'
        float   SC6_B2_2_1INF          `"B2-Infra Sec Index CostDamage - 6. Big waves"'
        float   SC7_B2_2_1INF          `"B2-Infra Sec Index CostDamage - 7. Biological hazards"'
_newline
        float   SC8_B2_2_1INF          `"B2-Infra Sec Index CostDamage - 8. Pest inf, crop dis"'
        float   SC31_B2_2_1INF          `"B2-Infra Sec Index CostDamage - 31.Earthquake"'
        float   SC32_B2_2_1INF          `"B2-Infra Sec Index CostDamage - 32.Volcanic Eruption"'
        float   SC99_B2_2_1R          `"B2-Infra-99.Combined hydromet shocks - DamageCost - Roads, bridges, floodcontrol"'
        double  SC1_B2_2_1R          `"B2-Infra-1.Strong winds&rain - DamageCost - Roads, bridges, floodcontrol"'
        double  SC2_B2_2_1R          `"B2-Infra-2. Flood - DamageCost - Roads, bridges, floodcontrol"'
_newline
        double  SC3_B2_2_1R          `"B2-Infra-3. Landslide/mudslide - DamageCost - Roads, bridges, floodcontrol"'
        byte    SC4_B2_2_1R          `"B2-Infra-4. Drought- DamageCost - Roads, bridges, floodcontrol"'
        double  SC6_B2_2_1R          `"B2-Infra-6. Big waves - DamageCost - Roads, bridges, floodcontrol"'
        long    SC7_B2_2_1R          `"B2-Infra-7. Bio hazards- DamageCost - Roads, bridges, floodcontrol"'
        byte    SC8_B2_2_1R          `"B2-Infra-8. Pest inf, crop dis - DamageCost - Roads, bridges, floodcontrol"'
        long    SC31_B2_2_1R          `"B2-Infra-31.Earthquake - DamageCost - Roads, bridges, floodcontrol"'
_newline
        byte    SC32_B2_2_1R          `"B2-Infra-32.Volcanic eruption - DamageCost - Roads, bridges, floodcontrol"'
        float   SC99_B2_2_1T          `"B2-Infra-99.Combined hydromet shocks - DamageCost - Transport"'
        double  SC1_B2_2_1T          `"B2-Infra-1.Strong winds&rain - DamageCost - Transport"'
        long    SC2_B2_2_1T          `"B2-Infra-2. Flood - DamageCost - Transport"'
        long    SC3_B2_2_1T          `"B2-Infra-3. Landslide/mudslide - DamageCost - Transport"'
        byte    SC4_B2_2_1T          `"B2-Infra-4. Drought- DamageCost - Transport"'
_newline
        double  SC6_B2_2_1T          `"B2-Infra-6. Big waves - DamageCost - Transport"'
        byte    SC7_B2_2_1T          `"B2-Infra-7. Bio hazards- DamageCost - Transport"'
        byte    SC8_B2_2_1T          `"B2-Infra-8. Pest inf, crop dis - DamageCost - Transport"'
        byte    SC31_B2_2_1T          `"B2-Infra-31.Earthquake - DamageCost - Transport"'
        byte    SC32_B2_2_1T          `"B2-Infra-32.Volcanic eruption - DamageCost - Transport"'
        float   SC99_B2_2_1W          `"B2-Infra-99.Combined hydromet shocks - DamageCost - Water&Sanitation"'
_newline
        double  SC1_B2_2_1W          `"B2-Infra-1.Strong winds&rain - DamageCost - Water&Sanitation"'
        long    SC2_B2_2_1W          `"B2-Infra-2. Flood - DamageCost - Water&Sanitation"'
        long    SC3_B2_2_1W          `"B2-Infra-3. Landslide/mudslide - DamageCost - Water&Sanitation"'
        long    SC4_B2_2_1W          `"B2-Infra-4. Drought- DamageCost - Water&Sanitation"'
        double  SC6_B2_2_1W          `"B2-Infra-6. Big waves - DamageCost - Water&Sanitation"'
        byte    SC7_B2_2_1W          `"B2-Infra-7. Bio hazards- DamageCost - Water&Sanitation"'
_newline
        byte    SC8_B2_2_1W          `"B2-Infra-8. Pest inf, crop dis - DamageCost - Water&Sanitation"'
        byte    SC31_B2_2_1W          `"B2-Infra-31.Earthquake - DamageCost - Water&Sanitation"'
        byte    SC32_B2_2_1W          `"B2-Infra-32.Volcanic eruption - DamageCost - Water&Sanitation"'
        float   SC99_B2_2_2A          `"B2-Economic-99.Combined hydromet shocks - DamageCost - Agri"'
        double  SC1_B2_2_2A          `"B2-Economic-1.Strong winds&rain - DamageCost - Agri"'
        double  SC2_B2_2_2A          `"B2-Economic-2. Flood - DamageCost - Agri"'
_newline
        double  SC3_B2_2_2A          `"B2-Economic-3. Landslide/mudslide - DamageCost - Agri"'
        double  SC4_B2_2_2A          `"B2-Economic-4. Drought- DamageCost - Agri"'
        double  SC6_B2_2_2A          `"B2-Economic-6. Big waves - DamageCost - Agri"'
        byte    SC7_B2_2_2A          `"B2-Economic-7. Bio hazards- DamageCost - Agri"'
        long    SC8_B2_2_2A          `"B2-Economic-8. Pest inf, crop dis - DamageCost - Agri"'
        byte    SC31_B2_2_2A          `"B2-Economic-31.Earthquake - DamageCost - Agri"'
_newline
        byte    SC32_B2_2_2A          `"B2-Economic-32.Volcanic eruption - DamageCost - Agri"'
        float   SC99_B2_2_2EC          `"B2-Sum of Economic-99.Combined hydromet shocks - DamageCost"'
        float   SC1_B2_2_2EC          `"B2-Econ Sec Index CostDamage - 1. Strong winds&rain"'
        float   SC2_B2_2_2EC          `"B2-Econ Sec Index CostDamage - 2. Flood"'
        float   SC3_B2_2_2EC          `"B2-Econ Sec Index CostDamage - 3. Landslide/mudslide"'
        float   SC4_B2_2_2EC          `"B2-Econ Sec Index CostDamage - 4. Drought"'
        float   SC6_B2_2_2EC          `"B2-Econ Sec Index CostDamage - 6. Big waves"'
_newline
        float   SC7_B2_2_2EC          `"B2-Econ Sec Index CostDamage - 7. Biological hazards"'
        float   SC8_B2_2_2EC          `"B2-Econ Sec Index CostDamage - 8. Pest inf, crop dis"'
        float   SC31_B2_2_2EC          `"B2-Econ Sec Index CostDamage - 31.Earthquake"'
        float   SC32_B2_2_2EC          `"B2-Econ Sec Index CostDamage - 32.Volcanic Eruption"'
        float   SC99_B2_2_2I          `"B2-Economic-99.Combined hydromet shocks - DamageCost - Industry&Services"'
        long    SC1_B2_2_2I          `"B2-Economic-1.Strong winds&rain - DamageCost - Industry&Services"'
_newline
        long    SC2_B2_2_2I          `"B2-Economic-2. Flood - DamageCost - Industry&Services"'
        byte    SC3_B2_2_2I          `"B2-Economic-3. Landslide/mudslide - DamageCost - Industry&Services"'
        byte    SC4_B2_2_2I          `"B2-Economic-4. Drought- DamageCost - Industry&Services"'
        long    SC6_B2_2_2I          `"B2-Economic-6. Big waves - DamageCost - Industry&Services"'
        byte    SC7_B2_2_2I          `"B2-Economic-7. Bio hazards- DamageCost - Industry&Services"'
        byte    SC8_B2_2_2I          `"B2-Economic-8. Pest inf, crop dis - DamageCost - Industry&Services"'
_newline
        long    SC31_B2_2_2I          `"B2-Economic-31.Earthquake - DamageCost - Industry&Services"'
        byte    SC32_B2_2_2I          `"B2-Economic-32.Volcanic eruption - DamageCost - Industry&Services"'
        float   SC99_B2_2_3E          `"B2-Social-99.Combined hydromet shocks - DamageCost - Educ"'
        double  SC1_B2_2_3E          `"B2-Social-1.Strong winds&rain - DamageCost - Educ"'
        double  SC2_B2_2_3E          `"B2-Social-2. Flood - DamageCost - Educ"'
        long    SC3_B2_2_3E          `"B2-Social-3. Landslide/mudslide - DamageCost - Educ"'
_newline
        byte    SC4_B2_2_3E          `"B2-Social-4. Drought- DamageCost - Educ"'
        double  SC6_B2_2_3E          `"B2-Social-6. Big waves - DamageCost - Educ"'
        byte    SC7_B2_2_3E          `"B2-Social-7. Bio hazards- DamageCost - Educ"'
        byte    SC8_B2_2_3E          `"B2-Social-8. Pest inf, crop dis - DamageCost - Educ"'
        long    SC31_B2_2_3E          `"B2-Social-31.Earthquake - DamageCost - Educ"'
        byte    SC32_B2_2_3E          `"B2-Social-32.Volcanic eruption - DamageCost - Educ"'
_newline
        float   SC99_B2_2_3H          `"B2-Social-99.Combined hydromet shocks - DamageCost - Health"'
        double  SC1_B2_2_3H          `"B2-Social-1.Strong winds&rain - DamageCost - Health"'
        double  SC2_B2_2_3H          `"B2-Social-2. Flood - DamageCost - Health"'
        byte    SC3_B2_2_3H          `"B2-Social-3. Landslide/mudslide - DamageCost - Health"'
        byte    SC4_B2_2_3H          `"B2-Social-4. Drought- DamageCost - Health"'
        double  SC6_B2_2_3H          `"B2-Social-6. Big waves - DamageCost - Health"'
_newline
        long    SC7_B2_2_3H          `"B2-Social-7. Bio hazards- DamageCost - Health"'
        byte    SC8_B2_2_3H          `"B2-Social-8. Pest inf, crop dis - DamageCost - Health"'
        byte    SC31_B2_2_3H          `"B2-Social-31.Earthquake - DamageCost - Health"'
        byte    SC32_B2_2_3H          `"B2-Social-32.Volcanic eruption - DamageCost - Health"'
        float   SC99_B2_2_3HS          `"B2-Social-99.Combined hydromet shocks - DamageCost - Housing"'
        double  SC1_B2_2_3HS          `"B2-Social-1.Strong winds&rain - DamageCost - Housing"'
_newline
        double  SC2_B2_2_3HS          `"B2-Social-2. Flood - DamageCost - Housing"'
        long    SC3_B2_2_3HS          `"B2-Social-3. Landslide/mudslide - DamageCost - Housing"'
        byte    SC4_B2_2_3HS          `"B2-Social-4. Drought- DamageCost - Housing"'
        double  SC6_B2_2_3HS          `"B2-Social-6. Big waves - DamageCost - Housing"'
        byte    SC7_B2_2_3HS          `"B2-Social-7. Bio hazards- DamageCost - Housing"'
        byte    SC8_B2_2_3HS          `"B2-Social-8. Pest inf, crop dis - DamageCost - Housing"'
_newline
        long    SC31_B2_2_3HS          `"B2-Social-31.Earthquake - DamageCost - Housing"'
        byte    SC32_B2_2_3HS          `"B2-Social-32.Volcanic eruption - DamageCost - Housing"'
        float   SC99_B2_2_3SO          `"B2-Sum of Social-99.Combined hydromet shocks - DamageCost"'
        float   SC1_B2_2_3SO          `"B2-Social Sec Index CostDamage - 1. Strong winds&rain"'
        float   SC2_B2_2_3SO          `"B2-Social Sec Index CostDamage - 2. Flood"'
        float   SC3_B2_2_3SO          `"B2-Social Sec Index CostDamage - 3. Landslide/mudslide"'
_newline
        float   SC4_B2_2_3SO          `"B2-Social Sec Index CostDamage - 4. Drought"'
        float   SC6_B2_2_3SO          `"B2-Social Sec Index CostDamage - 6. Big waves"'
        float   SC7_B2_2_3SO          `"B2-Social Sec Index CostDamage - 7. Biological hazards"'
        float   SC8_B2_2_3SO          `"B2-Social Sec Index CostDamage - 8. Pest inf, crop dis"'
        float   SC31_B2_2_3SO          `"B2-Social Sec Index CostDamage - 31.Earthquake"'
        float   SC32_B2_2_3SO          `"B2-Social Sec Index CostDamage - 32.Volcanic Eruption"'
        float   SC99_B2_2_4LGU          `"B2-Cross-Sectoral-99.Combined hydromet shocks - DamageCost - LGU"'
_newline
        double  SC1_B2_2_4LGU          `"B2-Cross-Sectoral-1.Strong winds&rain - DamageCost - LGU"'
        double  SC2_B2_2_4LGU          `"B2-Cross-Sectoral-2. Flood - DamageCost - LGU"'
        long    SC3_B2_2_4LGU          `"B2-Cross-Sectoral-3. Landslide/mudslide - DamageCost - LGU"'
        long    SC4_B2_2_4LGU          `"B2-Cross-Sectoral-4. Drought- DamageCost - LGU"'
        double  SC6_B2_2_4LGU          `"B2-Cross-Sectoral-6. Big waves - DamageCost - LGU"'
        byte    SC7_B2_2_4LGU          `"B2-Cross-Sectoral-7. Bio hazards- DamageCost - LGU"'
_newline
        byte    SC8_B2_2_4LGU          `"B2-Cross-Sectoral-8. Pest inf, crop dis - DamageCost - LGU"'
        long    SC31_B2_2_4LGU          `"B2-Cross-Sectoral-31.Earthquake - DamageCost - LGU"'
        byte    SC32_B2_2_4LGU          `"B2-Cross-Sectoral-32.Volcanic eruption - DamageCost - LGU"'
_newline
        str81   SC1_REM_D2          `"B2-1. Strong winds&rain - REM Infra Sectors"'
_newline
        str48   SC1_REM_D2_1          `"B2-1. Strong winds&rain - REM Infra Sectors - Electricity"'
_newline
        str46   SC1_REM_D2_2          `"B2-1. Strong winds&rain - REM Infra Sectors - Roads,etc"'
_newline
        str54   SC1_REM_D2_3          `"B2-1. Strong winds&rain - REM Infra Sectors - Transport"'
        byte    SC1_REM_D2_4          `"B2-1. Strong winds&rain - REM Infra Sectors - Water&Sanitation"'
_newline
        str81   SC2_REM_D2          `"B2-2. Flood - REM Infra Sectors"'
_newline
        str45   SC2_REM_D2_1          `"B2-2. Flood - REM Infra Sectors - Electricity"'
_newline
        str44   SC2_REM_D2_2          `"B2-2. Flood - REM Infra Sectors - Roads,etc"'
_newline
        str54   SC2_REM_D2_3          `"B2-2. Flood - REM Infra Sectors - Transport"'
        byte    SC2_REM_D2_4          `"B2-2. Flood - REM Infra Sectors - Water&Sanitation"'
_newline
        str46   SC3_REM_D2_1          `"B2-3. Landslide/mudslide - REM Infra Sectors - Electricity"'
_newline
        str48   SC6_REM_D2_1          `"B2-6. Big waves - REM Infra Sectors - Electricity"'
_newline
        str46   SC6_REM_D2_2          `"B2-6. Big waves - REM Infra Sectors - Roads,etc"'
_newline
        str49   SC6_REM_D2_3          `"B2-6. Big waves - REM Infra Sectors - Transport"'
        float   SC99_B2_3_1E          `"B2-Infra-99.Combined hydromet shocks - Cost"'
        long    SC1_B2_3_1E          `"B2-Infra-1.Strong winds&rain - CostofLoss - Electricity"'
_newline
        byte    SC2_B2_3_1E          `"B2-Infra-2. Flood - CostofLoss - Electricity"'
        byte    SC3_B2_3_1E          `"B2-Infra-3. Landslide/mudslide - CostofLoss - Electricity"'
        byte    SC4_B2_3_1E          `"B2-Infra-4. Drought- CostofLoss - Electricity"'
        byte    SC6_B2_3_1E          `"B2-Infra-6. Big waves - CostofLoss - Electricity"'
        byte    SC7_B2_3_1E          `"B2-Infra-7. Bio hazards- CostofLoss - Electricity"'
        byte    SC8_B2_3_1E          `"B2-Infra-8. Pest inf, crop dis - CostofLoss - Electricity"'
_newline
        byte    SC31_B2_3_1E          `"B2-Infra-31.Earthquake - CostofLoss - Electricity"'
        byte    SC32_B2_3_1E          `"B2-Infra-32.Volcanic eruption - CostofLoss - Electricity"'
        float   SC99_B2_3_1INF          `"B2-Sum of Infra-99.Combined hydromet shocks - Cost of Loss"'
        float   SC1_B2_3_1INF          `"B2-Infra Sec Index CostLoss - 1. Strong winds&rain"'
        float   SC2_B2_3_1INF          `"B2-Infra Sec Index CostLoss - 2. Flood"'
        float   SC3_B2_3_1INF          `"B2-Infra Sec Index CostLoss - 3. Landslide/mudslide"'
_newline
        float   SC4_B2_3_1INF          `"B2-Infra Sec Index CostLoss - 4. Drought"'
        float   SC6_B2_3_1INF          `"B2-Infra Sec Index CostLoss - 6. Big waves"'
        float   SC7_B2_3_1INF          `"B2-Infra Sec Index CostLoss - 7. Biological hazards"'
        float   SC8_B2_3_1INF          `"B2-Infra Sec Index CostLoss - 8. Pest inf, crop dis"'
        float   SC31_B2_3_1INF          `"B2-Infra Sec Index CostLoss - 31.Earthquake"'
        float   SC32_B2_3_1INF          `"B2-Infra Sec Index CostLoss - 32.Volcanic Eruption"'
        float   SC99_B2_3_1R          `"B2-Infra_99.Combined hydromet shocks - Cost_of_Loss - Roads, bridges, floodcontr"'
_newline
        long    SC1_B2_3_1R          `"B2-Infra_1.Strong winds&rain - CostofLoss - Roads, bridges, floodcontrol"'
        long    SC2_B2_3_1R          `"B2-Infra_2. Flood - CostofLoss - Roads, bridges, floodcontrol"'
        byte    SC3_B2_3_1R          `"B2-Infra_3. Landslide/mudslide - CostofLoss - Roads, bridges, floodcontrol"'
        byte    SC4_B2_3_1R          `"B2-Infra_4. Drought- CostofLoss - Roads, bridges, floodcontrol"'
        byte    SC6_B2_3_1R          `"B2-Infra_6. Big waves - CostofLoss - Roads, bridges, floodcontrol"'
        byte    SC7_B2_3_1R          `"B2-Infra_7. Bio hazards- CostofLoss - Roads, bridges, floodcontrol"'
_newline
        byte    SC8_B2_3_1R          `"B2-Infra_8. Pest inf, crop dis - CostofLoss - Roads, bridges, floodcontrol"'
        byte    SC31_B2_3_1R          `"B2-Infra_31.Earthquake - CostofLoss - Roads, bridges, floodcontrol"'
        byte    SC32_B2_3_1R          `"B2-Infra_32.Volcanic eruption - CostofLoss - Roads, bridges, floodcontrol"'
        float   SC99_B2_3_1T          `"B2-Infra_99.Combined hydromet shocks - Cost_of_Loss - Transport"'
        long    SC1_B2_3_1T          `"B2-Infra_1.Strong winds&rain - CostofLoss - Transport"'
        byte    SC2_B2_3_1T          `"B2-Infra_2. Flood - CostofLoss - Transport"'
_newline
        byte    SC3_B2_3_1T          `"B2-Infra_3. Landslide/mudslide - CostofLoss - Transport"'
        byte    SC4_B2_3_1T          `"B2-Infra_4. Drought- CostofLoss - Transport"'
        byte    SC6_B2_3_1T          `"B2-Infra_6. Big waves - CostofLoss - Transport"'
        byte    SC7_B2_3_1T          `"B2-Infra_7. Bio hazards- CostofLoss - Transport"'
        byte    SC8_B2_3_1T          `"B2-Infra_8. Pest inf, crop dis - CostofLoss - Transport"'
        byte    SC31_B2_3_1T          `"B2-Infra_31.Earthquake - CostofLoss - Transport"'
_newline
        byte    SC32_B2_3_1T          `"B2-Infra_32.Volcanic eruption - CostofLoss - Transport"'
        float   SC99_B2_3_1W          `"B2-Infra_99.Combined hydromet shocks - Cost_of_Loss - Water&Sanitation"'
        long    SC1_B2_3_1W          `"B2-Infra_1.Strong winds&rain - CostofLoss - Water&Sanitation"'
        byte    SC2_B2_3_1W          `"B2-Infra_2. Flood - CostofLoss - Water&Sanitation"'
        byte    SC3_B2_3_1W          `"B2-Infra_3. Landslide/mudslide - CostofLoss - Water&Sanitation"'
        long    SC4_B2_3_1W          `"B2-Infra_4. Drought- CostofLoss - Water&Sanitation"'
_newline
        byte    SC6_B2_3_1W          `"B2-Infra_6. Big waves - CostofLoss - Water&Sanitation"'
        byte    SC7_B2_3_1W          `"B2-Infra_7. Bio hazards- CostofLoss - Water&Sanitation"'
        byte    SC8_B2_3_1W          `"B2-Infra_8. Pest inf, crop dis - CostofLoss - Water&Sanitation"'
        byte    SC31_B2_3_1W          `"B2-Infra_31.Earthquake - CostofLoss - Water&Sanitation"'
        byte    SC32_B2_3_1W          `"B2-Infra_32.Volcanic eruption - CostofLoss - Water&Sanitation"'
        float   SC99_B2_3_2A          `"B2-Economic_99.Combined hydromet shocks - Cost_of_Loss - Agri"'
_newline
        double  SC1_B2_3_2A          `"B2-Economic_1.Strong winds&rain - CostofLoss - Agri"'
        double  SC2_B2_3_2A          `"B2-Economic_2. Flood - CostofLoss - Agri"'
        long    SC3_B2_3_2A          `"B2-Economic_3. Landslide/mudslide - CostofLoss - Agri"'
        long    SC4_B2_3_2A          `"B2-Economic_4. Drought- CostofLoss - Agri"'
        double  SC6_B2_3_2A          `"B2-Economic_6. Big waves - CostofLoss - Agri"'
        byte    SC7_B2_3_2A          `"B2-Economic_7. Bio hazards- CostofLoss - Agri"'
_newline
        byte    SC8_B2_3_2A          `"B2-Economic_8. Pest inf, crop dis - CostofLoss - Agri"'
        byte    SC31_B2_3_2A          `"B2-Economic_31.Earthquake - CostofLoss - Agri"'
        byte    SC32_B2_3_2A          `"B2-Economic_32.Volcanic eruption - CostofLoss - Agri"'
        float   SC99_B2_3_2EC          `"B2-Sum of Economic_99.Combined hydromet shocks - Cost of Loss"'
        float   SC1_B2_3_2EC          `"B2-Econ Sec Index CostLoss - 1. Strong winds&rain"'
        float   SC2_B2_3_2EC          `"B2-Econ Sec Index CostLoss - 2. Flood"'
_newline
        float   SC3_B2_3_2EC          `"B2-Econ Sec Index CostLoss - 3. Landslide/mudslide"'
        float   SC4_B2_3_2EC          `"B2-Econ Sec Index CostLoss - 4. Drought"'
        float   SC6_B2_3_2EC          `"B2-Econ Sec Index CostLoss - 6. Big waves"'
        float   SC7_B2_3_2EC          `"B2-Econ Sec Index CostLoss - 7. Biological hazards"'
        float   SC8_B2_3_2EC          `"B2-Econ Sec Index CostLoss - 8. Pest inf, crop dis"'
        float   SC31_B2_3_2EC          `"B2-Econ Sec Index CostLoss - 31.Earthquake"'
        float   SC32_B2_3_2EC          `"B2-Econ Sec Index CostLoss - 32.Volcanic Eruption"'
_newline
        float   SC99_B2_3_2I          `"B2-Economic_99.Combined hydromet shocks - Cost_of_Loss - Industry&Services"'
        long    SC1_B2_3_2I          `"B2-Economic_1.Strong winds&rain - CostofLoss - Industry&Services"'
        byte    SC2_B2_3_2I          `"B2-Economic_2. Flood - CostofLoss - Industry&Services"'
        byte    SC3_B2_3_2I          `"B2-Economic_3. Landslide/mudslide - CostofLoss - Industry&Services"'
        long    SC4_B2_3_2I          `"B2-Economic_4. Drought- CostofLoss - Industry&Services"'
        byte    SC6_B2_3_2I          `"B2-Economic_6. Big waves - CostofLoss - Industry&Services"'
_newline
        byte    SC7_B2_3_2I          `"B2-Economic_7. Bio hazards- CostofLoss - Industry&Services"'
        byte    SC8_B2_3_2I          `"B2-Economic_8. Pest inf, crop dis - CostofLoss - Industry&Services"'
        byte    SC31_B2_3_2I          `"B2-Economic_31.Earthquake - CostofLoss - Industry&Services"'
        byte    SC32_B2_3_2I          `"B2-Economic_32.Volcanic eruption - CostofLoss - Industry&Services"'
        float   SC99_B2_3_3E          `"B2-Social_99.Combined hydromet shocks - Cost_of_Loss - Educ"'
        long    SC1_B2_3_3E          `"B2-Social_1.Strong winds&rain - CostofLoss - Educ"'
_newline
        long    SC2_B2_3_3E          `"B2-Social_2. Flood - CostofLoss - Educ"'
        byte    SC3_B2_3_3E          `"B2-Social_3. Landslide/mudslide - CostofLoss - Educ"'
        byte    SC4_B2_3_3E          `"B2-Social_4. Drought- CostofLoss - Educ"'
        long    SC6_B2_3_3E          `"B2-Social_6. Big waves - CostofLoss - Educ"'
        byte    SC7_B2_3_3E          `"B2-Social_7. Bio hazards- CostofLoss - Educ"'
        byte    SC8_B2_3_3E          `"B2-Social_8. Pest inf, crop dis - CostofLoss - Educ"'
_newline
        byte    SC31_B2_3_3E          `"B2-Social_31.Earthquake - CostofLoss - Educ"'
        byte    SC32_B2_3_3E          `"B2-Social_32.Volcanic eruption - CostofLoss - Educ"'
        float   SC99_B2_3_3H          `"B2-Social_99.Combined hydromet shocks - Cost_of_Loss - Health"'
        long    SC1_B2_3_3H          `"B2-Social_1.Strong winds&rain - CostofLoss - Health"'
        byte    SC2_B2_3_3H          `"B2-Social_2. Flood - CostofLoss - Health"'
        byte    SC3_B2_3_3H          `"B2-Social_3. Landslide/mudslide - CostofLoss - Health"'
_newline
        byte    SC4_B2_3_3H          `"B2-Social_4. Drought- CostofLoss - Health"'
        byte    SC6_B2_3_3H          `"B2-Social_6. Big waves - CostofLoss - Health"'
        long    SC7_B2_3_3H          `"B2-Social_7. Bio hazards- CostofLoss - Health"'
        byte    SC8_B2_3_3H          `"B2-Social_8. Pest inf, crop dis - CostofLoss - Health"'
        byte    SC31_B2_3_3H          `"B2-Social_31.Earthquake - CostofLoss - Health"'
        byte    SC32_B2_3_3H          `"B2-Social_32.Volcanic eruption - CostofLoss - Health"'
_newline
        float   SC99_B2_3_3HS          `"B2-Social_99.Combined hydromet shocks - Cost_of_Loss - Housing"'
        long    SC1_B2_3_3HS          `"B2-Social_1.Strong winds&rain - CostofLoss - Housing"'
        long    SC2_B2_3_3HS          `"B2-Social_2. Flood - CostofLoss - Housing"'
        byte    SC3_B2_3_3HS          `"B2-Social_3. Landslide/mudslide - CostofLoss - Housing"'
        byte    SC4_B2_3_3HS          `"B2-Social_4. Drought- CostofLoss - Housing"'
        long    SC6_B2_3_3HS          `"B2-Social_6. Big waves - CostofLoss - Housing"'
_newline
        byte    SC7_B2_3_3HS          `"B2-Social_7. Bio hazards- CostofLoss - Housing"'
        byte    SC8_B2_3_3HS          `"B2-Social_8. Pest inf, crop dis - CostofLoss - Housing"'
        byte    SC31_B2_3_3HS          `"B2-Social_31.Earthquake - CostofLoss - Housing"'
        byte    SC32_B2_3_3HS          `"B2-Social_32.Volcanic eruption - CostofLoss - Housing"'
        float   SC99_B2_3_3SO          `"B2-Sum of Social_99.Combined hydromet shocks - Cost of Loss"'
        float   SC1_B2_3_3SO          `"B2-Social Sec Index CostLoss - 1. Strong winds&rain"'
_newline
        float   SC2_B2_3_3SO          `"B2-Social Sec Index CostLoss - 2. Flood"'
        float   SC3_B2_3_3SO          `"B2-Social Sec Index CostLoss - 3. Landslide/mudslide"'
        float   SC4_B2_3_3SO          `"B2-Social Sec Index CostLoss - 4. Drought"'
        float   SC6_B2_3_3SO          `"B2-Social Sec Index CostLoss - 6. Big waves"'
        float   SC7_B2_3_3SO          `"B2-Social Sec Index CostLoss - 7. Biological hazards"'
        float   SC8_B2_3_3SO          `"B2-Social Sec Index CostLoss - 8. Pest inf, crop dis"'
        float   SC31_B2_3_3SO          `"B2-Social Sec Index CostLoss - 31.Earthquake"'
_newline
        float   SC32_B2_3_3SO          `"B2-Social Sec Index CostLoss - 32.Volcanic Eruption"'
        float   SC99_B2_3_4LGU          `"B2-Cross-Sectoral_99.Combined hydromet shocks - Cost_of_Loss - LGU"'
        long    SC1_B2_3_4LGU          `"B2-Cross-Sectoral_1.Strong winds&rain - CostofLoss - LGU"'
        byte    SC2_B2_3_4LGU          `"B2-Cross-Sectoral_2. Flood - CostofLoss - LGU"'
        byte    SC3_B2_3_4LGU          `"B2-Cross-Sectoral_3. Landslide/mudslide - CostofLoss - LGU"'
        byte    SC4_B2_3_4LGU          `"B2-Cross-Sectoral_4. Drought- CostofLoss - LGU"'
_newline
        byte    SC6_B2_3_4LGU          `"B2-Cross-Sectoral_6. Big waves - CostofLoss - LGU"'
        byte    SC7_B2_3_4LGU          `"B2-Cross-Sectoral_7. Bio hazards- CostofLoss - LGU"'
        byte    SC8_B2_3_4LGU          `"B2-Cross-Sectoral_8. Pest inf, crop dis - CostofLoss - LGU"'
        byte    SC31_B2_3_4LGU          `"B2-Cross-Sectoral_31.Earthquake - CostofLoss - LGU"'
        byte    SC32_B2_3_4LGU          `"B2-Cross-Sectoral_32.Volcanic eruption - CostofLoss - LGU"'
        float   SC99_B3_3          `"B3-99.Combined hydromet shocks - City/municipality already recovered from shock?"'
_newline
        byte    SC1_B3_3:Recovery `"B3-1.Strong winds&rain - City/municipality already recovered from shock?"'
        byte    SC2_B3_3:Recovery `"B3-2. Flood - City/municipality already recovered from shock?"'
        byte    SC3_B3_3:Recovery `"B3-3. Landslide/mudslide - City/municipality already recovered from shock?"'
_newline
        byte    SC4_B3_3:Recovery `"B3-4. Drought- City/municipality already recovered from shock?"'
        byte    SC6_B3_3:Recovery `"B3-6. Big waves - City/municipality already recovered from shock?"'
        byte    SC7_B3_3:Recovery `"B3-7. Bio hazards- City/municipality already recovered from shock?"'
_newline
        byte    SC8_B3_3:Recovery `"B3-8. Pest inf, crop dis - City/municipality already recovered from shock?"'
        byte    SC31_B3_3:Recovery `"B3-31.Earthquake- City/municipality already recovered from shock?"'
        byte    SC32_B3_3:Recovery `"B3-32.Volcanic Eruption- City/municipality already recovered from shock?"'
_newline
        float   SC99_B3_3_1          `"B3-RecodB3-99.Combined hydromet shocks - City/municipality already recovered fro"'
        float   SCC_E3_1          `"B3-Combined Shocks Recovery Indicator"'
        byte    SC1_B3_3_1          `"B3-1.Strong winds&rain - City/municipality already recovered from shock?Recoded"'
        byte    SC2_B3_3_1          `"B3-2. Flood - City/municipality already recovered from shock?Recoded"'
        byte    SC3_B3_3_1          `"B3-3. Landslide/mudslide - City/municipality already recovered from shock?Recode"'
        byte    SC4_B3_3_1          `"B3-4. Drought- City/municipality already recovered from shock?Recoded"'
        byte    SC6_B3_3_1          `"B3-6. Big waves - City/municipality already recovered from shock?Recoded"'
_newline
        byte    SC7_B3_3_1          `"B3-7. Bio hazards- City/municipality already recovered from shock?Recoded"'
        byte    SC8_B3_3_1          `"B3-8. Pest inf, crop dis - City/municipality already recovered from shock?Recode"'
        byte    SC31_B3_3_1          `"B3-31.Earthquake- City/municipality already recovered from shock?Recoded"'
        byte    SC32_B3_3_1          `"B3-32.Volcanic Eruption- City/municipality already recovered from shock?Recoded"'
        float   SC99_B3_4_1          `"B3-99.Combined hydromet shocks - Describe recovery of your city/municipality fro"'
        byte    SC1_B3_4_1:Definition_Recovery`"B3-1.Strong winds&rain - Describe recovery of your city/municipality from shock"'
_newline
        byte    SC2_B3_4_1:Definition_Recovery`"B3-2. Flood - Describe recovery of your city/municipality from shock"'
        byte    SC3_B3_4_1:Definition_Recovery`"B3-3. Landslide/mudslide - Describe recovery of your city/municipality from shoc"'
        byte    SC4_B3_4_1:Definition_Recovery`"B3-4. Drought- Describe recovery of your city/municipality from shock"'
_newline
        byte    SC6_B3_4_1:Definition_Recovery`"B3-6. Big waves - Describe recovery of your city/municipality from shock"'
        byte    SC7_B3_4_1:Definition_Recovery`"B3-7. Bio hazards- Describe recovery of your city/municipality from shock"'
        byte    SC8_B3_4_1:Definition_Recovery`"B3-8. Pest inf, crop dis - Describe recovery of your city/municipality from shoc"'
_newline
        byte    SC31_B3_4_1:Definition_Recovery`"B3-31.Earthquake- Describe recovery of your city/municipality from shock"'
        byte    SC32_B3_4_1:Definition_Recovery`"B3-32.Volcanic Eruption- Describe recovery of your city/municipality from shock"'
        float   SC99_B3_4_2          `"B3-99.Combined hydromet shocks - How long did your city/municipality recover fro"'
_newline
        byte    SC1_B3_4_2:Length_Recovery`"B3-1.Strong winds&rain - How long did your city/municipality recover from shock"'
        byte    SC2_B3_4_2:Length_Recovery`"B3-2. Flood - How long did your city/municipality recover from shock"'
_newline
        byte    SC3_B3_4_2:Length_Recovery`"B3-3. Landslide/mudslide - How long did your city/municipality recover from shoc"'
        byte    SC4_B3_4_2:Length_Recovery`"B3-4. Drought- How long did your city/municipality recover from shock"'
_newline
        byte    SC6_B3_4_2:Length_Recovery`"B3-6. Big waves - How long did your city/municipality recover from shock"'
        byte    SC7_B3_4_2:Length_Recovery`"B3-7. Bio hazards- How long did your city/municipality recover from shock"'
_newline
        byte    SC8_B3_4_2:Length_Recovery`"B3-8. Pest inf, crop dis - How long did your city/municipality recover from shoc"'
        byte    SC31_B3_4_2:Length_Recovery`"B3-31.Earthquake- How long did your city/municipality recover from shock"'
_newline
        byte    SC32_B3_4_2:Length_Recovery`"B3-32.Volcanic Eruption- How long did your city/municipality recover from shock"'
        float   SC99_C1_1          `"C1-99.Combined hydromet shocks - Presence of precautionary measures before"'
        byte    SC1_C1_1:Presence `"C1-1.Strong winds&rain - Presence of precautionary measures before shock occurre"'
        byte    SC2_C1_1:Presence `"C1-2. Flood - Presence of precautionary measures before shock occurred"'
        byte    SC3_C1_1:Presence `"C1-3. Landslide/mudslide - Presence of precautionary measures before shock occur"'
_newline
        byte    SC4_C1_1:Presence `"C1-4. Drought- Presence of precautionary measures before shock occurred"'
        byte    SC6_C1_1:Presence `"C1-6. Big waves - Presence of precautionary measures before shock occurred"'
        byte    SC7_C1_1:Presence `"C1-7. Bio hazards- Presence of precautionary measures before shock occurred"'
        byte    SC8_C1_1:Presence `"C1-8. Pest inf,crop dis - Presence of precautionary measures before shock occurr"'
        byte    SC31_C1_1:Presence `"C1-31.Earthquake- Presence of precautionary measures before shock occurred"'
        byte    SC32_C1_1:Presence `"C1-32.Volcanic Eruption- Presence of precautionary measures before shock occurre"'
_newline
        float   SC99_C1_2_1_1          `"C1-99.Combined hydromet shocks- LT PrecautionaryMeasures - Build resilent housin"'
        byte    SC1_C1_2_1_1:Presence `"C1-1.Strong winds&rain- LT PrecautionaryMeasures - Build resilent housing units"'
        byte    SC2_C1_2_1_1:Presence `"C1-2. Flood- LT PrecautionaryMeasures - Build resilent housing units"'
        byte    SC3_C1_2_1_1:Presence `"C1-3. Landslide/mudslide- LT PrecautionaryMeasures - Build resilent housing unit"'
        byte    SC4_C1_2_1_1:Presence `"C1-4. Drought- LT PrecautionaryMeasures - Build resilent housing units"'
        byte    SC6_C1_2_1_1:Presence `"C1-6. Big waves- LT PrecautionaryMeasures - Build resilent housing units"'
        byte    SC7_C1_2_1_1:Presence `"C1-7. Bio hazards- LT PrecautionaryMeasures - Build resilent housing units"'
        byte    SC8_C1_2_1_1:Presence `"C1-8. Pest inf,crop dis- LT PrecautionaryMeasures - Build resilent housing units"'
        byte    SC31_C1_2_1_1:Presence `"C1-31.Earthquake- LT PrecautionaryMeasures - Build resilent housing units"'
        byte    SC32_C1_2_1_1:Presence `"C1-32.Volcanic Eruption- LT PrecautionaryMeasures - Build resilent housing units"'
        float   SC99_C1_2_1_2          `"C1-99.Combined hydromet shocks- LT PrecautionaryMeasures -Invest in stronger pub"'
        byte    SC1_C1_2_1_2:Presence `"C1-1.Strong winds&rain- LT PrecautionaryMeasures -Invest in stronger public fac"'
        byte    SC2_C1_2_1_2:Presence `"C1-2. Flood- LT PrecautionaryMeasures -Invest in stronger public fac"'
_newline
        byte    SC3_C1_2_1_2:Presence `"C1-3. Landslide/mudslide- LT PrecautionaryMeasures -Invest in stronger public fa"'
        byte    SC4_C1_2_1_2:Presence `"C1-4. Drought- LT PrecautionaryMeasures -Invest in stronger public fac"'
        byte    SC6_C1_2_1_2:Presence `"C1-6. Big waves- LT PrecautionaryMeasures -Invest in stronger public fac"'
        byte    SC7_C1_2_1_2:Presence `"C1-7. Bio hazards- LT PrecautionaryMeasures -Invest in stronger public fac"'
        byte    SC8_C1_2_1_2:Presence `"C1-8. Pest inf,crop dis- LT PrecautionaryMeasures -Invest in stronger public fac"'
        byte    SC31_C1_2_1_2:Presence `"C1-31.Earthquake- LT PrecautionaryMeasures -Invest in stronger public fac"'
        byte    SC32_C1_2_1_2:Presence `"C1-32.Volcanic Eruption- LT PrecautionaryMeasures -Invest in stronger public fac"'
        float   SC99_C1_2_1_3          `"C1-99.Combined hydromet shocks- LT PrecautionaryMeasures - Build (Cement) dams, "'
        byte    SC1_C1_2_1_3:Presence `"C1-1.Strong winds&rain- LT PrecautionaryMeasures - Build (Cement) dams, etc"'
        byte    SC2_C1_2_1_3:Presence `"C1-2. Flood- LT PrecautionaryMeasures - Build (Cement) dams, etc"'
        byte    SC3_C1_2_1_3:Presence `"C1-3. Landslide/mudslide- LT PrecautionaryMeasures - Build (Cement) dams, etc"'
        byte    SC4_C1_2_1_3:Presence `"C1-4. Drought- LT PrecautionaryMeasures - Build (Cement) dams, etc"'
        byte    SC6_C1_2_1_3:Presence `"C1-6. Big waves- LT PrecautionaryMeasures - Build (Cement) dams, etc"'
        byte    SC7_C1_2_1_3:Presence `"C1-7. Bio hazards- LT PrecautionaryMeasures - Build (Cement) dams, etc"'
_newline
        byte    SC8_C1_2_1_3:Presence `"C1-8. Pest inf,crop dis- LT PrecautionaryMeasures - Build (Cement) dams, etc"'
        byte    SC31_C1_2_1_3:Presence `"C1-31.Earthquake- LT PrecautionaryMeasures - Build (Cement) dams, etc"'
        byte    SC32_C1_2_1_3:Presence `"C1-32.Volcanic Eruption- LT PrecautionaryMeasures - Build (Cement) dams, etc"'
        float   SC99_C1_2_1_4          `"C1-99.Combined hydromet shocks- LT PrecautionaryMeasures - Upgrade power and wat"'
        byte    SC1_C1_2_1_4:Presence `"C1-1.Strong winds&rain- LT PrecautionaryMeasures - Upgrade power and water lines"'
        byte    SC2_C1_2_1_4:Presence `"C1-2. Flood- LT PrecautionaryMeasures - Upgrade power and water lines"'
        byte    SC3_C1_2_1_4:Presence `"C1-3. Landslide/mudslide- LT PrecautionaryMeasures - Upgrade power and water lin"'
        byte    SC4_C1_2_1_4:Presence `"C1-4. Drought- LT PrecautionaryMeasures - Upgrade power and water lines"'
        byte    SC6_C1_2_1_4:Presence `"C1-6. Big waves- LT PrecautionaryMeasures - Upgrade power and water lines"'
        byte    SC7_C1_2_1_4:Presence `"C1-7. Bio hazards- LT PrecautionaryMeasures - Upgrade power and water lines"'
        byte    SC8_C1_2_1_4:Presence `"C1-8. Pest inf,crop dis- LT PrecautionaryMeasures - Upgrade power and water line"'
        byte    SC31_C1_2_1_4:Presence `"C1-31.Earthquake- LT PrecautionaryMeasures - Upgrade power and water lines"'
        byte    SC32_C1_2_1_4:Presence `"C1-32.Volcanic Eruption- LT PrecautionaryMeasures - Upgrade power and water line"'
_newline
        float   SC99_C1_2_1_5          `"C1-99.Combined hydromet shocks- LT PrecautionaryMeasures - Major road repairs"'
        byte    SC1_C1_2_1_5:Presence `"C1-1.Strong winds&rain- LT PrecautionaryMeasures - Major road repairs"'
        byte    SC2_C1_2_1_5:Presence `"C1-2. Flood- LT PrecautionaryMeasures - Major road repairs"'
        byte    SC3_C1_2_1_5:Presence `"C1-3. Landslide/mudslide- LT PrecautionaryMeasures - Major road repairs"'
        byte    SC4_C1_2_1_5:Presence `"C1-4. Drought- LT PrecautionaryMeasures - Major road repairs"'
        byte    SC6_C1_2_1_5:Presence `"C1-6. Big waves- LT PrecautionaryMeasures - Major road repairs"'
        byte    SC7_C1_2_1_5:Presence `"C1-7. Bio hazards- LT PrecautionaryMeasures - Major road repairs"'
        byte    SC8_C1_2_1_5:Presence `"C1-8. Pest inf,crop dis- LT PrecautionaryMeasures - Major road repairs"'
        byte    SC31_C1_2_1_5:Presence `"C1-31.Earthquake- LT PrecautionaryMeasures - Major road repairs"'
        byte    SC32_C1_2_1_5:Presence `"C1-32.Volcanic Eruption- LT PrecautionaryMeasures - Major road repairs"'
        float   SC99_C1_2_1_6          `"C1-99.Combined hydromet shocks- LT PrecautionaryMeasures - Identify relocation a"'
        byte    SC1_C1_2_1_6:Presence `"C1-1.Strong winds&rain- LT PrecautionaryMeasures - Identify relocation areas"'
        byte    SC2_C1_2_1_6:Presence `"C1-2. Flood- LT PrecautionaryMeasures - Identify relocation areas"'
_newline
        byte    SC3_C1_2_1_6:Presence `"C1-3. Landslide/mudslide- LT PrecautionaryMeasures - Identify relocation areas"'
        byte    SC4_C1_2_1_6:Presence `"C1-4. Drought- LT PrecautionaryMeasures - Identify relocation areas"'
        byte    SC6_C1_2_1_6:Presence `"C1-6. Big waves- LT PrecautionaryMeasures - Identify relocation areas"'
        byte    SC7_C1_2_1_6:Presence `"C1-7. Bio hazards- LT PrecautionaryMeasures - Identify relocation areas"'
        byte    SC8_C1_2_1_6:Presence `"C1-8. Pest inf,crop dis- LT PrecautionaryMeasures - Identify relocation areas"'
        byte    SC31_C1_2_1_6:Presence `"C1-31.Earthquake- LT PrecautionaryMeasures - Identify relocation areas"'
        byte    SC32_C1_2_1_6:Presence `"C1-32.Volcanic Eruption- LT PrecautionaryMeasures - Identify relocation areas"'
        float   SC99_C1_2_1_7          `"C1-99.Combined hydromet shocks- LT PrecautionaryMeasures - Rezoning and land-use"'
        byte    SC1_C1_2_1_7:Presence `"C1-1.Strong winds&rain- LT PrecautionaryMeasures - Rezoning and land-use regulat"'
        byte    SC2_C1_2_1_7:Presence `"C1-2. Flood- LT PrecautionaryMeasures - Rezoning and land-use regulations"'
        byte    SC3_C1_2_1_7:Presence `"C1-3. Landslide/mudslide- LT PrecautionaryMeasures - Rezoning and land-use regul"'
        byte    SC4_C1_2_1_7:Presence `"C1-4. Drought- LT PrecautionaryMeasures - Rezoning and land-use regulations"'
        byte    SC6_C1_2_1_7:Presence `"C1-6. Big waves- LT PrecautionaryMeasures - Rezoning and land-use regulations"'
        byte    SC7_C1_2_1_7:Presence `"C1-7. Bio hazards- LT PrecautionaryMeasures - Rezoning and land-use regulations"'
_newline
        byte    SC8_C1_2_1_7:Presence `"C1-8. Pest inf,crop dis- LT PrecautionaryMeasures - Rezoning and land-use regula"'
        byte    SC31_C1_2_1_7:Presence `"C1-31.Earthquake- LT PrecautionaryMeasures - Rezoning and land-use regulations"'
        byte    SC32_C1_2_1_7:Presence `"C1-32.Volcanic Eruption- LT PrecautionaryMeasures - Rezoning and land-use regula"'
        float   SC99_C1_2_1_8          `"C1-99.Combined hydromet shocks- LT PrecautionaryMeasures - Build drainage"'
        byte    SC1_C1_2_1_8:Presence `"C1-1.Strong winds&rain- LT PrecautionaryMeasures - Build drainage"'
        byte    SC2_C1_2_1_8:Presence `"C1-2. Flood- LT PrecautionaryMeasures - Build drainage"'
        byte    SC3_C1_2_1_8:Presence `"C1-3. Landslide/mudslide- LT PrecautionaryMeasures - Build drainage"'
        byte    SC4_C1_2_1_8:Presence `"C1-4. Drought- LT PrecautionaryMeasures - Build drainage"'
        byte    SC6_C1_2_1_8:Presence `"C1-6. Big waves- LT PrecautionaryMeasures - Build drainage"'
        byte    SC7_C1_2_1_8:Presence `"C1-7. Bio hazards- LT PrecautionaryMeasures - Build drainage"'
        byte    SC8_C1_2_1_8:Presence `"C1-8. Pest inf,crop dis- LT PrecautionaryMeasures - Build drainage"'
        byte    SC31_C1_2_1_8:Presence `"C1-31.Earthquake- LT PrecautionaryMeasures - Build drainage"'
        byte    SC32_C1_2_1_8:Presence `"C1-32.Volcanic Eruption- LT PrecautionaryMeasures - Build drainage"'
_newline
        float   SC99_C1_2_1_9          `"C1-99.Combined hydromet shocks- LT PrecautionaryMeasures - Others"'
        byte    SC1_C1_2_1_9:Presence `"C1-1.Strong winds&rain- LT PrecautionaryMeasures - Others"'
        byte    SC2_C1_2_1_9:Presence `"C1-2. Flood- LT PrecautionaryMeasures - Others"'
        byte    SC3_C1_2_1_9:Presence `"C1-3. Landslide/mudslide- LT PrecautionaryMeasures - Others"'
        byte    SC4_C1_2_1_9:Presence `"C1-4. Drought- LT PrecautionaryMeasures - Others"'
        byte    SC6_C1_2_1_9:Presence `"C1-6. Big waves- LT PrecautionaryMeasures - Others"'
        byte    SC7_C1_2_1_9:Presence `"C1-7. Bio hazards- LT PrecautionaryMeasures - Others"'
        byte    SC8_C1_2_1_9:Presence `"C1-8. Pest inf,crop dis- LT PrecautionaryMeasures - Others"'
        byte    SC31_C1_2_1_9:Presence `"C1-31.Earthquake- LT PrecautionaryMeasures - Others"'
        byte    SC32_C1_2_1_9:Presence `"C1-32.Volcanic Eruption- LT PrecautionaryMeasures - Others"'
_newline
        str49   SC1_C1_2_1_9O          `"C1-1.Strong winds&rain- LT PrecautionaryMeasures - Others Specified"'
_newline
        str49   SC2_C1_2_1_9O          `"C1-2. Flood- LT PrecautionaryMeasures - Others Specified"'
_newline
        str49   SC3_C1_2_1_9O          `"C1-3. Landslide/mudslide- LT PrecautionaryMeasures - Others Specified"'
_newline
        str134  SC4_C1_2_1_9O          `"C1-4. Drought- LT PrecautionaryMeasures - Others Specified"'
_newline
        str49   SC6_C1_2_1_9O          `"C1-6. Big waves- LT PrecautionaryMeasures - Others Specified"'
_newline
        str78   SC7_C1_2_1_9O          `"C1-7. Bio hazards- LT PrecautionaryMeasures - Others Specified"'
_newline
        str30   SC8_C1_2_1_9O          `"C1-8. Pest inf,crop dis- LT PrecautionaryMeasures - Others Specified"'
        str27   SC31_C1_2_1_9O          `"C1-31.Earthquake- LT PrecautionaryMeasures - Others Specified"'
        byte    SC32_C1_2_1_9O          `"C1-32.Volcanic Eruption- LT PrecautionaryMeasures - Others Specified"'
_newline
        float   SC99_C1_2_2_1          `"C1-99.Combined hydromet shocks- LT Rank - Build resilent housing units"'
        byte    SC1_C1_2_2_1          `"C1-1.Strong winds&rain- LT Rank - Build resilent housing units"'
        byte    SC2_C1_2_2_1          `"C1-2. Flood- LT Rank - Build resilent housing units"'
        byte    SC3_C1_2_2_1          `"C1-3. Landslide/mudslide- LT Rank - Build resilent housing units"'
        byte    SC4_C1_2_2_1          `"C1-4. Drought- LT Rank - Build resilent housing units"'
        byte    SC6_C1_2_2_1          `"C1-6. Big waves- LT Rank - Build resilent housing units"'
_newline
        byte    SC7_C1_2_2_1          `"C1-7. Bio hazards- LT Rank - Build resilent housing units"'
        byte    SC8_C1_2_2_1          `"C1-8. Pest inf,crop dis- LT Rank - Build resilent housing units"'
        byte    SC31_C1_2_2_1          `"C1-31.Earthquake- LT Rank - Build resilent housing units"'
        byte    SC32_C1_2_2_1          `"C1-32.Volcanic Eruption- LT Rank - Build resilent housing units"'
        float   SC99_C1_2_2_2          `"C1-99.Combined hydromet shocks- LT Rank - Invest in stronger public fac"'
        byte    SC1_C1_2_2_2          `"C1-1.Strong winds&rain- LT Rank - Invest in stronger public fac"'
_newline
        byte    SC2_C1_2_2_2          `"C1-2. Flood- LT Rank - Invest in stronger public fac"'
        byte    SC3_C1_2_2_2          `"C1-3. Landslide/mudslide- LT Rank - Invest in stronger public fac"'
        byte    SC4_C1_2_2_2          `"C1-4. Drought- LT Rank - Invest in stronger public fac"'
        byte    SC6_C1_2_2_2          `"C1-6. Big waves- LT Rank - Invest in stronger public fac"'
        byte    SC7_C1_2_2_2          `"C1-7. Bio hazards- LT Rank - Invest in stronger public fac"'
        byte    SC8_C1_2_2_2          `"C1-8. Pest inf,crop dis- LT Rank - Invest in stronger public fac"'
_newline
        byte    SC31_C1_2_2_2          `"C1-31.Earthquake- LT Rank - Invest in stronger public fac"'
        byte    SC32_C1_2_2_2          `"C1-32.Volcanic Eruption- LT Rank - Invest in stronger public fac"'
        float   SC99_C1_2_2_3          `"C1-99.Combined hydromet shocks- LT Rank - Build (Cement) dams, etc"'
        byte    SC1_C1_2_2_3          `"C1-1.Strong winds&rain- LT Rank - Build (Cement) dams, etc"'
        byte    SC2_C1_2_2_3          `"C1-2. Flood- LT Rank - Build (Cement) dams, etc"'
        byte    SC3_C1_2_2_3          `"C1-3. Landslide/mudslide- LT Rank - Build (Cement) dams, etc"'
_newline
        byte    SC4_C1_2_2_3          `"C1-4. Drought- LT Rank - Build (Cement) dams, etc"'
        byte    SC6_C1_2_2_3          `"C1-6. Big waves- LT Rank - Build (Cement) dams, etc"'
        byte    SC7_C1_2_2_3          `"C1-7. Bio hazards- LT Rank - Build (Cement) dams, etc"'
        byte    SC8_C1_2_2_3          `"C1-8. Pest inf,crop dis- LT Rank - Build (Cement) dams, etc"'
        byte    SC31_C1_2_2_3          `"C1-31.Earthquake- LT Rank - Build (Cement) dams, etc"'
        byte    SC32_C1_2_2_3          `"C1-32.Volcanic Eruption- LT Rank - Build (Cement) dams, etc"'
_newline
        float   SC99_C1_2_2_4          `"C1-99.Combined hydromet shocks- LT Rank - Upgrade power and water lines"'
        byte    SC1_C1_2_2_4          `"C1-1.Strong winds&rain- LT Rank - Upgrade power and water lines"'
        byte    SC2_C1_2_2_4          `"C1-2. Flood- LT Rank - Upgrade power and water lines"'
        byte    SC3_C1_2_2_4          `"C1-3. Landslide/mudslide- LT Rank - Upgrade power and water lines"'
        byte    SC4_C1_2_2_4          `"C1-4. Drought- LT Rank - Upgrade power and water lines"'
        byte    SC6_C1_2_2_4          `"C1-6. Big waves- LT Rank - Upgrade power and water lines"'
_newline
        byte    SC7_C1_2_2_4          `"C1-7. Bio hazards- LT Rank - Upgrade power and water lines"'
        byte    SC8_C1_2_2_4          `"C1-8. Pest inf,crop dis- LT Rank - Upgrade power and water lines"'
        byte    SC31_C1_2_2_4          `"C1-31.Earthquake- LT Rank - Upgrade power and water lines"'
        byte    SC32_C1_2_2_4          `"C1-32.Volcanic Eruption- LT Rank - Upgrade power and water lines"'
        float   SC99_C1_2_2_5          `"C1-99.Combined hydromet shocks- LT Rank - Major road repairs"'
        byte    SC1_C1_2_2_5          `"C1-1.Strong winds&rain- LT Rank - Major road repairs"'
_newline
        byte    SC2_C1_2_2_5          `"C1-2. Flood- LT Rank - Major road repairs"'
        byte    SC3_C1_2_2_5          `"C1-3. Landslide/mudslide- LT Rank - Major road repairs"'
        byte    SC4_C1_2_2_5          `"C1-4. Drought- LT Rank - Major road repairs"'
        byte    SC6_C1_2_2_5          `"C1-6. Big waves- LT Rank - Major road repairs"'
        byte    SC7_C1_2_2_5          `"C1-7. Bio hazards- LT Rank - Major road repairs"'
        byte    SC8_C1_2_2_5          `"C1-8. Pest inf,crop dis- LT Rank - Major road repairs"'
_newline
        byte    SC31_C1_2_2_5          `"C1-31.Earthquake- LT Rank - Major road repairs"'
        byte    SC32_C1_2_2_5          `"C1-32.Volcanic Eruption- LT Rank - Major road repairs"'
        float   SC99_C1_2_2_6          `"C1-99.Combined hydromet shocks- LT Rank - Identify relocation areas"'
        byte    SC1_C1_2_2_6          `"C1-1.Strong winds&rain- LT Rank - Identify relocation areas"'
        byte    SC2_C1_2_2_6          `"C1-2. Flood- LT Rank - Identify relocation areas"'
        byte    SC3_C1_2_2_6          `"C1-3. Landslide/mudslide- LT Rank - Identify relocation areas"'
_newline
        byte    SC4_C1_2_2_6          `"C1-4. Drought- LT Rank - Identify relocation areas"'
        byte    SC6_C1_2_2_6          `"C1-6. Big waves- LT Rank - Identify relocation areas"'
        byte    SC7_C1_2_2_6          `"C1-7. Bio hazards- LT Rank - Identify relocation areas"'
        byte    SC8_C1_2_2_6          `"C1-8. Pest inf,crop dis- LT Rank - Identify relocation areas"'
        byte    SC31_C1_2_2_6          `"C1-31.Earthquake- LT Rank - Identify relocation areas"'
        byte    SC32_C1_2_2_6          `"C1-32.Volcanic Eruption- LT Rank - Identify relocation areas"'
_newline
        float   SC99_C1_2_2_7          `"C1-99.Combined hydromet shocks- LT Rank - Rezoning and land-use regulations"'
        byte    SC1_C1_2_2_7          `"C1-1.Strong winds&rain- LT Rank - Rezoning and land-use regulations"'
        byte    SC2_C1_2_2_7          `"C1-2. Flood- LT Rank - Rezoning and land-use regulations"'
        byte    SC3_C1_2_2_7          `"C1-3. Landslide/mudslide- LT Rank - Rezoning and land-use regulations"'
        byte    SC4_C1_2_2_7          `"C1-4. Drought- LT Rank - Rezoning and land-use regulations"'
        byte    SC6_C1_2_2_7          `"C1-6. Big waves- LT Rank - Rezoning and land-use regulations"'
_newline
        byte    SC7_C1_2_2_7          `"C1-7. Bio hazards- LT Rank - Rezoning and land-use regulations"'
        byte    SC8_C1_2_2_7          `"C1-8. Pest inf,crop dis- LT Rank - Rezoning and land-use regulations"'
        byte    SC31_C1_2_2_7          `"C1-31.Earthquake- LT Rank - Rezoning and land-use regulations"'
        byte    SC32_C1_2_2_7          `"C1-32.Volcanic Eruption- LT Rank - Rezoning and land-use regulations"'
        float   SC99_C1_2_2_8          `"C1-99.Combined hydromet shocks- LT Rank - Build drainage"'
        byte    SC1_C1_2_2_8          `"C1-1.Strong winds&rain- LT Rank - Build drainage"'
_newline
        byte    SC2_C1_2_2_8          `"C1-2. Flood- LT Rank - Build drainage"'
        byte    SC3_C1_2_2_8          `"C1-3. Landslide/mudslide- LT Rank - Build drainage"'
        byte    SC4_C1_2_2_8          `"C1-4. Drought- LT Rank - Build drainage"'
        byte    SC6_C1_2_2_8          `"C1-6. Big waves- LT Rank - Build drainage"'
        byte    SC7_C1_2_2_8          `"C1-7. Bio hazards- LT Rank - Build drainage"'
        byte    SC8_C1_2_2_8          `"C1-8. Pest inf,crop dis- LT Rank - Build drainage"'
_newline
        byte    SC31_C1_2_2_8          `"C1-31.Earthquake- LT Rank - Build drainage"'
        byte    SC32_C1_2_2_8          `"C1-32.Volcanic Eruption- LT Rank - Build drainage"'
        float   SC99_C1_2_2_9          `"C1-99.Combined hydromet shocks- LT Rank - Others"'
        byte    SC1_C1_2_2_9          `"C1-1.Strong winds&rain- LT Rank - Others"'
        byte    SC2_C1_2_2_9          `"C1-2. Flood- LT Rank - Others"'
        byte    SC3_C1_2_2_9          `"C1-3. Landslide/mudslide- LT Rank - Others"'
_newline
        byte    SC4_C1_2_2_9          `"C1-4. Drought- LT Rank - Others"'
        byte    SC6_C1_2_2_9          `"C1-6. Big waves- LT Rank - Others"'
        byte    SC7_C1_2_2_9          `"C1-7. Bio hazards- LT Rank - Others"'
        byte    SC8_C1_2_2_9          `"C1-8. Pest inf,crop dis- LT Rank - Others"'
        byte    SC31_C1_2_2_9          `"C1-31.Earthquake- LT Rank - Others"'
        byte    SC32_C1_2_2_9          `"C1-32.Volcanic Eruption- LT Rank - Others"'
_newline
        float   SC99_C1_2_3_1          `"C1-99.Combined hydromet shocks- LT Length_oC1-Imp - Build resilent housing units"'
        byte    SC1_C1_2_3_1:Length_Imp`"C1-1.Strong winds&rain- LT Length_oC1-Imp - Build resilent housing units"'
_newline
        byte    SC2_C1_2_3_1:Length_Imp`"C1-2. Flood- LT Length_oC1-Imp - Build resilent housing units"'
        byte    SC3_C1_2_3_1:Length_Imp`"C1-3. Landslide/mudslide- LT Length_oC1-Imp - Build resilent housing units"'
_newline
        byte    SC4_C1_2_3_1:Length_Imp`"C1-4. Drought- LT Length_oC1-Imp - Build resilent housing units"'
        byte    SC6_C1_2_3_1:Length_Imp`"C1-6. Big waves- LT Length_oC1-Imp - Build resilent housing units"'
_newline
        byte    SC7_C1_2_3_1:Length_Imp`"C1-7. Bio hazards- LT Length_oC1-Imp - Build resilent housing units"'
        byte    SC8_C1_2_3_1:Length_Imp`"C1-8. Pest inf,crop dis- LT Length_oC1-Imp - Build resilent housing units"'
_newline
        byte    SC31_C1_2_3_1:Length_Imp`"C1-31.Earthquake- LT Length_oC1-Imp - Build resilent housing units"'
        byte    SC32_C1_2_3_1:Length_Imp`"C1-32.Volcanic Eruption- LT Length_oC1-Imp - Build resilent housing units"'
_newline
        float   SC99_C1_2_3_1R          `"C1-C1-Recode_99.Combined hydromet shocks - LT Length_oC1-Imp - Build resilent ho"'
        float   SC1_C1_2_3_1R          `"C1-Recode_Strong winds&rain - LT Length_oC1-Imp - Build resilent housing units"'
        float   SC2_C1_2_3_1R          `"C1-Recode_Flood - LT Length_oC1-Imp - Build resilent housing units"'
        float   SC3_C1_2_3_1R          `"C1-Recode_Landslide/mudslide - LT Length_oC1-Imp - Build resilent housing units"'
        float   SC4_C1_2_3_1R          `"C1-Recode_Drought- LT Length_oC1-Imp - Build resilent housing units"'
        float   SC6_C1_2_3_1R          `"C1-Recode_Big waves- LT Length_oC1-Imp - Build resilent housing units"'
        float   SC7_C1_2_3_1R          `"C1-Recode_Bio hazards- LT Length_oC1-Imp - Build resilent housing units"'
_newline
        float   SC8_C1_2_3_1R          `"C1-Recode_Pest inf,crop dis - LT Length_oC1-Imp - Build resilent housing units"'
        float   SC31_C1_2_3_1R          `"C1-Recode_Earthquake- LT Length_oC1-Imp - Build resilent housing units"'
        float   SC32_C1_2_3_1R          `"C1-Recode_Volcanic Eruption- LT Length_oC1-Imp - Build resilent housing units"'
        float   SC99_C1_2_3_2          `"C1-99.Combined hydromet shocks- LT Length_oC1-Imp - Invest in stronger public fa"'
        byte    SC1_C1_2_3_2:Length_Imp`"C1-1.Strong winds&rain- LT Length_oC1-Imp - Invest in stronger public fac"'
_newline
        byte    SC2_C1_2_3_2:Length_Imp`"C1-2. Flood- LT Length_oC1-Imp - Invest in stronger public fac"'
        byte    SC3_C1_2_3_2:Length_Imp`"C1-3. Landslide/mudslide- LT Length_oC1-Imp - Invest in stronger public fac"'
_newline
        byte    SC4_C1_2_3_2:Length_Imp`"C1-4. Drought- LT Length_oC1-Imp - Invest in stronger public fac"'
        byte    SC6_C1_2_3_2:Length_Imp`"C1-6. Big waves- LT Length_oC1-Imp - Invest in stronger public fac"'
_newline
        byte    SC7_C1_2_3_2:Length_Imp`"C1-7. Bio hazards- LT Length_oC1-Imp - Invest in stronger public fac"'
        byte    SC8_C1_2_3_2:Length_Imp`"C1-8. Pest inf,crop dis- LT Length_oC1-Imp - Invest in stronger public fac"'
_newline
        byte    SC31_C1_2_3_2:Length_Imp`"C1-31.Earthquake- LT Length_oC1-Imp - Invest in stronger public fac"'
        byte    SC32_C1_2_3_2:Length_Imp`"C1-32.Volcanic Eruption- LT Length_oC1-Imp - Invest in stronger public fac"'
_newline
        float   SC99_C1_2_3_2R          `"C1-Recode_99.Combined hydromet shocks- LT Length_oC1-Imp - Invest in stronger pu"'
        float   SC1_C1_2_3_2R          `"C1-Recode_1.Strong winds&rain- LT Length_oC1-Imp - Invest in stronger public fac"'
        float   SC2_C1_2_3_2R          `"C1-Recode_2.Flood- LT Length_oC1-Imp - Invest in stronger public fac"'
        float   SC3_C1_2_3_2R          `"C1-Recode_3.Landslide/mudslide- LT Length_oC1-Imp - Invest in stronger public fa"'
        float   SC4_C1_2_3_2R          `"C1-Recode_4.Drought- LT Length_oC1-Imp - Invest in stronger public fac"'
        float   SC6_C1_2_3_2R          `"C1-Recode_6.Big waves- LT Length_oC1-Imp - Invest in stronger public fac"'
        float   SC7_C1_2_3_2R          `"C1-Recode_7.Bio hazards- LT Length_oC1-Imp - Invest in stronger public fac"'
_newline
        float   SC8_C1_2_3_2R          `"C1-Recode_8.Pest inf,crop dis- LT Length_oC1-Imp - Invest in stronger public fac"'
        float   SC31_C1_2_3_2R          `"C1-Recode_31.Earthquake- LT Length_oC1-Imp - Invest in stronger public fac"'
        float   SC32_C1_2_3_2R          `"C1-Recode_32.Volcanic Eruption- LT Length_oC1-Imp - Invest in stronger public fa"'
        float   SC99_C1_2_3_3          `"C1-99.Combined hydromet shocks- LT Length_oC1-Imp - Build (Cement) dams, etc"'
        byte    SC1_C1_2_3_3:Length_Imp`"C1-1.Strong winds&rain- LT Length_oC1-Imp - Build (Cement) dams, etc"'
_newline
        byte    SC2_C1_2_3_3:Length_Imp`"C1-2. Flood- LT Length_oC1-Imp - Build (Cement) dams, etc"'
        byte    SC3_C1_2_3_3:Length_Imp`"C1-3. Landslide/mudslide- LT Length_oC1-Imp - Build (Cement) dams, etc"'
_newline
        byte    SC4_C1_2_3_3:Length_Imp`"C1-4. Drought- LT Length_oC1-Imp - Build (Cement) dams, etc"'
        byte    SC6_C1_2_3_3:Length_Imp`"C1-6. Big waves- LT Length_oC1-Imp - Build (Cement) dams, etc"'
_newline
        byte    SC7_C1_2_3_3:Length_Imp`"C1-7. Bio hazards- LT Length_oC1-Imp - Build (Cement) dams, etc"'
        byte    SC8_C1_2_3_3:Length_Imp`"C1-8. Pest inf,crop dis- LT Length_oC1-Imp - Build (Cement) dams, etc"'
_newline
        byte    SC31_C1_2_3_3:Length_Imp`"C1-31.Earthquake- LT Length_oC1-Imp - Build (Cement) dams, etc"'
        byte    SC32_C1_2_3_3:Length_Imp`"C1-32.Volcanic Eruption- LT Length_oC1-Imp - Build (Cement) dams, etc"'
_newline
        float   SC99_C1_2_3_3R          `"C1-C1-Recode_99.Combined hydromet shocks - LT Length_oC1-Imp - Build (Cement) da"'
        float   SC1_C1_2_3_3R          `"C1-Recode_Strong winds&rain - LT Length_oC1-Imp - Build (Cement) dams, etc"'
        float   SC2_C1_2_3_3R          `"C1-Recode_Flood - LT Length_oC1-Imp - Build (Cement) dams, etc"'
        float   SC3_C1_2_3_3R          `"C1-Recode_Landslide/mudslide - LT Length_oC1-Imp - Build (Cement) dams, etc"'
        float   SC4_C1_2_3_3R          `"C1-Recode_Drought- LT Length_oC1-Imp - Build (Cement) dams, etc"'
        float   SC6_C1_2_3_3R          `"C1-Recode_Big waves- LT Length_oC1-Imp - Build (Cement) dams, etc"'
        float   SC7_C1_2_3_3R          `"C1-Recode_Bio hazards- LT Length_oC1-Imp - Build (Cement) dams, etc"'
_newline
        float   SC8_C1_2_3_3R          `"C1-Recode_Pest inf,crop dis - LT Length_oC1-Imp - Build (Cement) dams, etc"'
        float   SC31_C1_2_3_3R          `"C1-Recode_Earthquake- LT Length_oC1-Imp - Build (Cement) dams, etc"'
        float   SC32_C1_2_3_3R          `"C1-Recode_Volcanic Eruption- LT Length_oC1-Imp - Build (Cement) dams, etc"'
        float   SC99_C1_2_3_4          `"C1-99.Combined hydromet shocks- LT Length_oC1-Imp - Upgrade power and water line"'
        byte    SC1_C1_2_3_4:Length_Imp`"C1-1.Strong winds&rain- LT Length_oC1-Imp - Upgrade power and water lines"'
_newline
        byte    SC2_C1_2_3_4:Length_Imp`"C1-2. Flood- LT Length_oC1-Imp - Upgrade power and water lines"'
        byte    SC3_C1_2_3_4:Length_Imp`"C1-3. Landslide/mudslide- LT Length_oC1-Imp - Upgrade power and water lines"'
_newline
        byte    SC4_C1_2_3_4:Length_Imp`"C1-4. Drought- LT Length_oC1-Imp - Upgrade power and water lines"'
        byte    SC6_C1_2_3_4:Length_Imp`"C1-6. Big waves- LT Length_oC1-Imp - Upgrade power and water lines"'
_newline
        byte    SC7_C1_2_3_4:Length_Imp`"C1-7. Bio hazards- LT Length_oC1-Imp - Upgrade power and water lines"'
        byte    SC8_C1_2_3_4:Length_Imp`"C1-8. Pest inf,crop dis- LT Length_oC1-Imp - Upgrade power and water lines"'
_newline
        byte    SC31_C1_2_3_4:Length_Imp`"C1-31.Earthquake- LT Length_oC1-Imp - Upgrade power and water lines"'
        byte    SC32_C1_2_3_4:Length_Imp`"C1-32.Volcanic Eruption- LT Length_oC1-Imp - Upgrade power and water lines"'
_newline
        float   SC99_C1_2_3_4R          `"C1-C1-Recode_99.Combined hydromet shocks - LT Length_oC1-Imp - Upgrade power and"'
        float   SC1_C1_2_3_4R          `"C1-Recode_Strong winds&rain - LT Length_oC1-Imp - Upgrade power and water lines"'
        float   SC2_C1_2_3_4R          `"C1-Recode_Flood - LT Length_oC1-Imp - Upgrade power and water lines"'
        float   SC3_C1_2_3_4R          `"C1-Recode_Landslide/mudslide - LT Length_oC1-Imp - Upgrade power and water lines"'
        float   SC4_C1_2_3_4R          `"C1-Recode_Drought- LT Length_oC1-Imp - Upgrade power and water lines"'
        float   SC6_C1_2_3_4R          `"C1-Recode_Big waves- LT Length_oC1-Imp - Upgrade power and water lines"'
        float   SC7_C1_2_3_4R          `"C1-Recode_Bio hazards- LT Length_oC1-Imp - Upgrade power and water lines"'
_newline
        float   SC8_C1_2_3_4R          `"C1-Recode_Pest inf,crop dis - LT Length_oC1-Imp - Upgrade power and water lines"'
        float   SC31_C1_2_3_4R          `"C1-Recode_Earthquake- LT Length_oC1-Imp - Upgrade power and water lines"'
        float   SC32_C1_2_3_4R          `"C1-Recode_Volcanic Eruption- LT Length_oC1-Imp - Upgrade power and water lines"'
        float   SC99_C1_2_3_5          `"C1-99.Combined hydromet shocks- LT Length_oC1-Imp - Major road repairs"'
        byte    SC1_C1_2_3_5:Length_Imp`"C1-1.Strong winds&rain- LT Length_oC1-Imp - Major road repairs"'
_newline
        byte    SC2_C1_2_3_5:Length_Imp`"C1-2. Flood- LT Length_oC1-Imp - Major road repairs"'
        byte    SC3_C1_2_3_5:Length_Imp`"C1-3. Landslide/mudslide- LT Length_oC1-Imp - Major road repairs"'
_newline
        byte    SC4_C1_2_3_5:Length_Imp`"C1-4. Drought- LT Length_oC1-Imp - Major road repairs"'
        byte    SC6_C1_2_3_5:Length_Imp`"C1-6. Big waves- LT Length_oC1-Imp - Major road repairs"'
_newline
        byte    SC7_C1_2_3_5:Length_Imp`"C1-7. Bio hazards- LT Length_oC1-Imp - Major road repairs"'
        byte    SC8_C1_2_3_5:Length_Imp`"C1-8. Pest inf,crop dis- LT Length_oC1-Imp - Major road repairs"'
_newline
        byte    SC31_C1_2_3_5:Length_Imp`"C1-31.Earthquake- LT Length_oC1-Imp - Major road repairs"'
        byte    SC32_C1_2_3_5:Length_Imp`"C1-32.Volcanic Eruption- LT Length_oC1-Imp - Major road repairs"'
_newline
        float   SC99_C1_2_3_5R          `"C1-C1-Recode_99.Combined hydromet shocks - LT Length_oC1-Imp - Major road repair"'
        float   SC1_C1_2_3_5R          `"C1-Recode_Strong winds&rain - LT Length_oC1-Imp - Major road repairs"'
        float   SC2_C1_2_3_5R          `"C1-Recode_Flood - LT Length_oC1-Imp - Major road repairs"'
        float   SC3_C1_2_3_5R          `"C1-Recode_Landslide/mudslide - LT Length_oC1-Imp - Major road repairs"'
        float   SC4_C1_2_3_5R          `"C1-Recode_Drought- LT Length_oC1-Imp - Major road repairs"'
        float   SC6_C1_2_3_5R          `"C1-Recode_Big waves- LT Length_oC1-Imp - Major road repairs"'
        float   SC7_C1_2_3_5R          `"C1-Recode_Bio hazards- LT Length_oC1-Imp - Major road repairs"'
_newline
        float   SC8_C1_2_3_5R          `"C1-Recode_Pest inf,crop dis - LT Length_oC1-Imp - Major road repairs"'
        float   SC31_C1_2_3_5R          `"C1-Recode_Earthquake- LT Length_oC1-Imp - Major road repairs"'
        float   SC32_C1_2_3_5R          `"C1-Recode_Volcanic Eruption- LT Length_oC1-Imp - Major road repairs"'
        float   SC99_C1_2_3_6          `"C1-99.Combined hydromet shocks- LT Length_oC1-Imp - Identify relocation areas"'
        byte    SC1_C1_2_3_6:Length_Imp`"C1-1.Strong winds&rain- LT Length_oC1-Imp - Identify relocation areas"'
_newline
        byte    SC2_C1_2_3_6:Length_Imp`"C1-2. Flood- LT Length_oC1-Imp - Identify relocation areas"'
        byte    SC3_C1_2_3_6:Length_Imp`"C1-3. Landslide/mudslide- LT Length_oC1-Imp - Identify relocation areas"'
_newline
        byte    SC4_C1_2_3_6:Length_Imp`"C1-4. Drought- LT Length_oC1-Imp - Identify relocation areas"'
        byte    SC6_C1_2_3_6:Length_Imp`"C1-6. Big waves- LT Length_oC1-Imp - Identify relocation areas"'
_newline
        byte    SC7_C1_2_3_6:Length_Imp`"C1-7. Bio hazards- LT Length_oC1-Imp - Identify relocation areas"'
        byte    SC8_C1_2_3_6:Length_Imp`"C1-8. Pest inf,crop dis- LT Length_oC1-Imp - Identify relocation areas"'
_newline
        byte    SC31_C1_2_3_6:Length_Imp`"C1-31.Earthquake- LT Length_oC1-Imp - Identify relocation areas"'
        byte    SC32_C1_2_3_6:Length_Imp`"C1-32.Volcanic Eruption- LT Length_oC1-Imp - Identify relocation areas"'
_newline
        float   SC99_C1_2_3_6R          `"C1-C1-Recode_99.Combined hydromet shocks - LT Length_oC1-Imp - Identify relocati"'
        float   SC1_C1_2_3_6R          `"C1-Recode_Strong winds&rain - LT Length_oC1-Imp - Identify relocation areas"'
        float   SC2_C1_2_3_6R          `"C1-Recode_Flood - LT Length_oC1-Imp - Identify relocation areas"'
        float   SC3_C1_2_3_6R          `"C1-Recode_Landslide/mudslide - LT Length_oC1-Imp - Identify relocation areas"'
        float   SC4_C1_2_3_6R          `"C1-Recode_Drought- LT Length_oC1-Imp - Identify relocation areas"'
        float   SC6_C1_2_3_6R          `"C1-Recode_Big waves- LT Length_oC1-Imp - Identify relocation areas"'
        float   SC7_C1_2_3_6R          `"C1-Recode_Bio hazards- LT Length_oC1-Imp - Identify relocation areas"'
_newline
        float   SC8_C1_2_3_6R          `"C1-Recode_Pest inf,crop dis - LT Length_oC1-Imp - Identify relocation areas"'
        float   SC31_C1_2_3_6R          `"C1-Recode_Earthquake- LT Length_oC1-Imp - Identify relocation areas"'
        float   SC32_C1_2_3_6R          `"C1-Recode_Volcanic Eruption- LT Length_oC1-Imp - Identify relocation areas"'
        float   SC99_C1_2_3_7          `"C1-99.Combined hydromet shocks- LT Length_oC1-Imp - Rezoning and land-use regula"'
        byte    SC1_C1_2_3_7:Length_Imp`"C1-1.Strong winds&rain- LT Length_oC1-Imp - Rezoning and land-use regulations"'
_newline
        byte    SC2_C1_2_3_7:Length_Imp`"C1-2. Flood- LT Length_oC1-Imp - Rezoning and land-use regulations"'
        byte    SC3_C1_2_3_7:Length_Imp`"C1-3. Landslide/mudslide- LT Length_oC1-Imp - Rezoning and land-use regulations"'
_newline
        byte    SC4_C1_2_3_7:Length_Imp`"C1-4. Drought- LT Length_oC1-Imp - Rezoning and land-use regulations"'
        byte    SC6_C1_2_3_7:Length_Imp`"C1-6. Big waves- LT Length_oC1-Imp - Rezoning and land-use regulations"'
_newline
        byte    SC7_C1_2_3_7:Length_Imp`"C1-7. Bio hazards- LT Length_oC1-Imp - Rezoning and land-use regulations"'
        byte    SC8_C1_2_3_7:Length_Imp`"C1-8. Pest inf,crop dis- LT Length_oC1-Imp - Rezoning and land-use regulations"'
_newline
        byte    SC31_C1_2_3_7:Length_Imp`"C1-31.Earthquake- LT Length_oC1-Imp - Rezoning and land-use regulations"'
        byte    SC32_C1_2_3_7:Length_Imp`"C1-32.Volcanic Eruption- LT Length_oC1-Imp - Rezoning and land-use regulations"'
_newline
        float   SC99_C1_2_3_7R          `"C1-C1-Recode_99.Combined hydromet shocks - LT Length_oC1-Imp - Rezoning and land"'
        float   SC1_C1_2_3_7R          `"C1-Recode_Strong winds&rain - LT Length_oC1-Imp - Rezoning and land-use regulati"'
        float   SC2_C1_2_3_7R          `"C1-Recode_Flood - LT Length_oC1-Imp - Rezoning and land-use regulations"'
        float   SC3_C1_2_3_7R          `"C1-Recode_Landslide/mudslide - LT Length_oC1-Imp - Rezoning and land-use regulat"'
        float   SC4_C1_2_3_7R          `"C1-Recode_Drought- LT Length_oC1-Imp - Rezoning and land-use regulations"'
        float   SC6_C1_2_3_7R          `"C1-Recode_Big waves- LT Length_oC1-Imp - Rezoning and land-use regulations"'
        float   SC7_C1_2_3_7R          `"C1-Recode_Bio hazards- LT Length_oC1-Imp - Rezoning and land-use regulations"'
_newline
        float   SC8_C1_2_3_7R          `"C1-Recode_Pest inf,crop dis - LT Length_oC1-Imp - Rezoning and land-use regulati"'
        float   SC31_C1_2_3_7R          `"C1-Recode_Earthquake- LT Length_oC1-Imp - Rezoning and land-use regulations"'
        float   SC32_C1_2_3_7R          `"C1-Recode_Volcanic Eruption- LT Length_oC1-Imp - Rezoning and land-use regulatio"'
        float   SC99_C1_2_3_8          `"C1-99.Combined hydromet shocks- LT Length_oC1-Imp - Build drainage"'
        byte    SC1_C1_2_3_8:Length_Imp`"C1-1.Strong winds&rain- LT Length_oC1-Imp - Build drainage"'
_newline
        byte    SC2_C1_2_3_8:Length_Imp`"C1-2. Flood- LT Length_oC1-Imp - Build drainage"'
        byte    SC3_C1_2_3_8:Length_Imp`"C1-3. Landslide/mudslide- LT Length_oC1-Imp - Build drainage"'
_newline
        byte    SC4_C1_2_3_8:Length_Imp`"C1-4. Drought- LT Length_oC1-Imp - Build drainage"'
        byte    SC6_C1_2_3_8:Length_Imp`"C1-6. Big waves- LT Length_oC1-Imp - Build drainage"'
_newline
        byte    SC7_C1_2_3_8:Length_Imp`"C1-7. Bio hazards- LT Length_oC1-Imp - Build drainage"'
        byte    SC8_C1_2_3_8:Length_Imp`"C1-8. Pest inf,crop dis- LT Length_oC1-Imp - Build drainage"'
_newline
        byte    SC31_C1_2_3_8:Length_Imp`"C1-31.Earthquake- LT Length_oC1-Imp - Build drainage"'
        byte    SC32_C1_2_3_8:Length_Imp`"C1-32.Volcanic Eruption- LT Length_oC1-Imp - Build drainage"'
_newline
        float   SC99_C1_2_3_8R          `"C1-C1-Recode_99.Combined hydromet shocks - LT Length_oC1-Imp - Build drainage"'
        float   SC1_C1_2_3_8R          `"C1-Recode_Strong winds&rain - LT Length_oC1-Imp - Build drainage"'
        float   SC2_C1_2_3_8R          `"C1-Recode_Flood - LT Length_oC1-Imp - Build drainage"'
        float   SC3_C1_2_3_8R          `"C1-Recode_Landslide/mudslide - LT Length_oC1-Imp - Build drainage"'
        float   SC4_C1_2_3_8R          `"C1-Recode_Drought- LT Length_oC1-Imp - Build drainage"'
        float   SC6_C1_2_3_8R          `"C1-Recode_Big waves- LT Length_oC1-Imp - Build drainage"'
        float   SC7_C1_2_3_8R          `"C1-Recode_Bio hazards- LT Length_oC1-Imp - Build drainage"'
_newline
        float   SC8_C1_2_3_8R          `"C1-Recode_Pest inf,crop dis - LT Length_oC1-Imp - Build drainage"'
        float   SC31_C1_2_3_8R          `"C1-Recode_Earthquake- LT Length_oC1-Imp - Build drainage"'
        float   SC32_C1_2_3_8R          `"C1-Recode_Volcanic Eruption- LT Length_oC1-Imp - Build drainage"'
        float   SC99_C1_2_3_9          `"C1-99.Combined hydromet shocks- LT Length_oC1-Imp - Others"'
        byte    SC1_C1_2_3_9:Length_Imp`"C1-1.Strong winds&rain- LT Length_oC1-Imp - Others"'
_newline
        byte    SC2_C1_2_3_9:Length_Imp`"C1-2. Flood- LT Length_oC1-Imp - Others"'
        byte    SC3_C1_2_3_9:Length_Imp`"C1-3. Landslide/mudslide- LT Length_oC1-Imp - Others"'
_newline
        byte    SC4_C1_2_3_9:Length_Imp`"C1-4. Drought- LT Length_oC1-Imp - Others"'
        byte    SC6_C1_2_3_9:Length_Imp`"C1-6. Big waves- LT Length_oC1-Imp - Others"'
_newline
        byte    SC7_C1_2_3_9:Length_Imp`"C1-7. Bio hazards- LT Length_oC1-Imp - Others"'
        byte    SC8_C1_2_3_9:Length_Imp`"C1-8. Pest inf,crop dis- LT Length_oC1-Imp - Others"'
_newline
        byte    SC31_C1_2_3_9:Length_Imp`"C1-31.Earthquake- LT Length_oC1-Imp - Others"'
        byte    SC32_C1_2_3_9:Length_Imp`"C1-32.Volcanic Eruption- LT Length_oC1-Imp - Others"'
_newline
        float   SC99_C1_3_1_1          `"C1-99.Combined hydromet shocks- Midterm PrecautionaryMeasures - Assess safety of"'
        byte    SC1_C1_3_1_1:Presence `"C1-1.Strong winds&rain- Midterm PrecautionaryMeasures - Assess safety of public "'
        byte    SC2_C1_3_1_1:Presence `"C1-2. Flood- Midterm PrecautionaryMeasures - Assess safety of public buildings"'
        byte    SC3_C1_3_1_1:Presence `"C1-3. Landslide/mudslide- Midterm PrecautionaryMeasures - Assess safety of publi"'
        byte    SC4_C1_3_1_1:Presence `"C1-4. Drought- Midterm PrecautionaryMeasures - Assess safety of public buildings"'
        byte    SC6_C1_3_1_1:Presence `"C1-6. Big waves- Midterm PrecautionaryMeasures - Assess safety of public buildin"'
        byte    SC7_C1_3_1_1:Presence `"C1-7. Bio hazards- Midterm PrecautionaryMeasures - Assess safety of public build"'
        byte    SC8_C1_3_1_1:Presence `"C1-8. Pest inf,crop dis- Midterm PrecautionaryMeasures - Assess safety of public"'
        byte    SC31_C1_3_1_1:Presence `"C1-31.Earthquake- Midterm PrecautionaryMeasures - Assess safety of public buildi"'
        byte    SC32_C1_3_1_1:Presence `"C1-32.Volcanic Eruption- Midterm PrecautionaryMeasures - Assess safety of public"'
        float   SC99_C1_3_1_2          `"C1-99.Combined hydromet shocks- Midterm PrecautionaryMeasures -Strengthen river "'
        byte    SC1_C1_3_1_2:Presence `"C1-1.Strong winds&rain- Midterm PrecautionaryMeasures -Strengthen river embankme"'
        byte    SC2_C1_3_1_2:Presence `"C1-2. Flood- Midterm PrecautionaryMeasures -Strengthen river embankments&dikes "'
_newline
        byte    SC3_C1_3_1_2:Presence `"C1-3. Landslide/mudslide- Midterm PrecautionaryMeasures -Strengthen river embank"'
        byte    SC4_C1_3_1_2:Presence `"C1-4. Drought- Midterm PrecautionaryMeasures -Strengthen river embankments&dikes"'
        byte    SC6_C1_3_1_2:Presence `"C1-6. Big waves- Midterm PrecautionaryMeasures -Strengthen river embankments&dik"'
        byte    SC7_C1_3_1_2:Presence `"C1-7. Bio hazards- Midterm PrecautionaryMeasures -Strengthen river embankments&d"'
        byte    SC8_C1_3_1_2:Presence `"C1-8. Pest inf,crop dis- Midterm PrecautionaryMeasures -Strengthen river embankm"'
        byte    SC31_C1_3_1_2:Presence `"C1-31.Earthquake- Midterm PrecautionaryMeasures -Strengthen river embankments&di"'
        byte    SC32_C1_3_1_2:Presence `"C1-32.Volcanic Eruption- Midterm PrecautionaryMeasures -Strengthen river embankm"'
        float   SC99_C1_3_1_3          `"C1-99.Combined hydromet shocks- Midterm PrecautionaryMeasures - Clean sewers and"'
        byte    SC1_C1_3_1_3:Presence `"C1-1.Strong winds&rain- Midterm PrecautionaryMeasures - Clean sewers and canals"'
        byte    SC2_C1_3_1_3:Presence `"C1-2. Flood- Midterm PrecautionaryMeasures - Clean sewers and canals"'
        byte    SC3_C1_3_1_3:Presence `"C1-3. Landslide/mudslide- Midterm PrecautionaryMeasures - Clean sewers and canal"'
        byte    SC4_C1_3_1_3:Presence `"C1-4. Drought- Midterm PrecautionaryMeasures - Clean sewers and canals"'
        byte    SC6_C1_3_1_3:Presence `"C1-6. Big waves- Midterm PrecautionaryMeasures - Clean sewers and canals"'
        byte    SC7_C1_3_1_3:Presence `"C1-7. Bio hazards- Midterm PrecautionaryMeasures - Clean sewers and canals"'
_newline
        byte    SC8_C1_3_1_3:Presence `"C1-8. Pest inf,crop dis- Midterm PrecautionaryMeasures - Clean sewers and canals"'
        byte    SC31_C1_3_1_3:Presence `"C1-31.Earthquake- Midterm PrecautionaryMeasures - Clean sewers and canals"'
        byte    SC32_C1_3_1_3:Presence `"C1-32.Volcanic Eruption- Midterm PrecautionaryMeasures - Clean sewers and canals"'
        float   SC99_C1_3_1_4          `"C1-99.Combined hydromet shocks- Midterm PrecautionaryMeasures - Conduct road ass"'
        byte    SC1_C1_3_1_4:Presence `"C1-1.Strong winds&rain- Midterm PrecautionaryMeasures - Conduct road assessment "'
        byte    SC2_C1_3_1_4:Presence `"C1-2. Flood- Midterm PrecautionaryMeasures - Conduct road assessment and repairs"'
        byte    SC3_C1_3_1_4:Presence `"C1-3. Landslide/mudslide- Midterm PrecautionaryMeasures - Conduct road assessmen"'
        byte    SC4_C1_3_1_4:Presence `"C1-4. Drought- Midterm PrecautionaryMeasures - Conduct road assessment and repai"'
        byte    SC6_C1_3_1_4:Presence `"C1-6. Big waves- Midterm PrecautionaryMeasures - Conduct road assessment and rep"'
        byte    SC7_C1_3_1_4:Presence `"C1-7. Bio hazards- Midterm PrecautionaryMeasures - Conduct road assessment and r"'
        byte    SC8_C1_3_1_4:Presence `"C1-8. Pest inf,crop dis- Midterm PrecautionaryMeasures - Conduct road assessment"'
        byte    SC31_C1_3_1_4:Presence `"C1-31.Earthquake- Midterm PrecautionaryMeasures - Conduct road assessment and re"'
        byte    SC32_C1_3_1_4:Presence `"C1-32.Volcanic Eruption- Midterm PrecautionaryMeasures - Conduct road assessment"'
_newline
        float   SC99_C1_3_1_5          `"C1-99.Combined hydromet shocks- Midterm PrecautionaryMeasures - Repair/rehabilit"'
        byte    SC1_C1_3_1_5:Presence `"C1-1.Strong winds&rain- Midterm PrecautionaryMeasures - Repair/rehabilitate clas"'
        byte    SC2_C1_3_1_5:Presence `"C1-2. Flood- Midterm PrecautionaryMeasures - Repair/rehabilitate classrooms"'
        byte    SC3_C1_3_1_5:Presence `"C1-3. Landslide/mudslide- Midterm PrecautionaryMeasures - Repair/rehabilitate cl"'
        byte    SC4_C1_3_1_5:Presence `"C1-4. Drought- Midterm PrecautionaryMeasures - Repair/rehabilitate classrooms"'
        byte    SC6_C1_3_1_5:Presence `"C1-6. Big waves- Midterm PrecautionaryMeasures - Repair/rehabilitate classrooms"'
        byte    SC7_C1_3_1_5:Presence `"C1-7. Bio hazards- Midterm PrecautionaryMeasures - Repair/rehabilitate classroom"'
        byte    SC8_C1_3_1_5:Presence `"C1-8. Pest inf,crop dis- Midterm PrecautionaryMeasures - Repair/rehabilitate cla"'
        byte    SC31_C1_3_1_5:Presence `"C1-31.Earthquake- Midterm PrecautionaryMeasures - Repair/rehabilitate classrooms"'
        byte    SC32_C1_3_1_5:Presence `"C1-32.Volcanic Eruption- Midterm PrecautionaryMeasures - Repair/rehabilitate cla"'
        float   SC99_C1_3_1_6          `"C1-99.Combined hydromet shocks- Midterm PrecautionaryMeasures - Others"'
        byte    SC1_C1_3_1_6:Presence `"C1-1.Strong winds&rain- Midterm PrecautionaryMeasures - Others"'
        byte    SC2_C1_3_1_6:Presence `"C1-2. Flood- Midterm PrecautionaryMeasures - Others"'
_newline
        byte    SC3_C1_3_1_6:Presence `"C1-3. Landslide/mudslide- Midterm PrecautionaryMeasures - Others"'
        byte    SC4_C1_3_1_6:Presence `"C1-4. Drought- Midterm PrecautionaryMeasures - Others"'
        byte    SC6_C1_3_1_6:Presence `"C1-6. Big waves- Midterm PrecautionaryMeasures - Others"'
        byte    SC7_C1_3_1_6:Presence `"C1-7. Bio hazards- Midterm PrecautionaryMeasures - Others"'
        byte    SC8_C1_3_1_6:Presence `"C1-8. Pest inf,crop dis- Midterm PrecautionaryMeasures - Others"'
        byte    SC31_C1_3_1_6:Presence `"C1-31.Earthquake- Midterm PrecautionaryMeasures - Others"'
        byte    SC32_C1_3_1_6:Presence `"C1-32.Volcanic Eruption- Midterm PrecautionaryMeasures - Others"'
_newline
        str51   SC1_C1_3_1_6O          `"C1-1.Strong winds&rain- Midterm PrecautionaryMeasures - Others Specified"'
_newline
        str51   SC2_C1_3_1_6O          `"C1-2. Flood- Midterm PrecautionaryMeasures - Others Specified"'
_newline
        str27   SC3_C1_3_1_6O          `"C1-3. Landslide/mudslide- Midterm PrecautionaryMeasures - Others Specified"'
_newline
        str49   SC4_C1_3_1_6O          `"C1-4. Drought- Midterm PrecautionaryMeasures - Others Specified"'
_newline
        str51   SC6_C1_3_1_6O          `"C1-6. Big waves- Midterm PrecautionaryMeasures - Others Specified"'
_newline
        str34   SC7_C1_3_1_6O          `"C1-7. Bio hazards- Midterm PrecautionaryMeasures - Others Specified"'
        str34   SC8_C1_3_1_6O          `"C1-8. Pest inf,crop dis- Midterm PrecautionaryMeasures - Others Specified"'
_newline
        str21   SC31_C1_3_1_6O          `"C1-31.Earthquake- Midterm PrecautionaryMeasures - Others Specified"'
        str49   SC32_C1_3_1_6O          `"C1-32.Volcanic Eruption- Midterm PrecautionaryMeasures - Others Specified"'
_newline
        float   SC99_C1_3_2_1          `"C1-99.Combined hydromet shocks- Midterm Rank - Assess safety of public buildings"'
        byte    SC1_C1_3_2_1          `"C1-1.Strong winds&rain- Midterm Rank - Assess safety of public buildings"'
        byte    SC2_C1_3_2_1          `"C1-2. Flood- Midterm Rank - Assess safety of public buildings"'
        byte    SC3_C1_3_2_1          `"C1-3. Landslide/mudslide- Midterm Rank - Assess safety of public buildings"'
        byte    SC4_C1_3_2_1          `"C1-4. Drought- Midterm Rank - Assess safety of public buildings"'
        byte    SC6_C1_3_2_1          `"C1-6. Big waves- Midterm Rank - Assess safety of public buildings"'
_newline
        byte    SC7_C1_3_2_1          `"C1-7. Bio hazards- Midterm Rank - Assess safety of public buildings"'
        byte    SC8_C1_3_2_1          `"C1-8. Pest inf,crop dis- Midterm Rank - Assess safety of public buildings"'
        byte    SC31_C1_3_2_1          `"C1-31.Earthquake- Midterm Rank - Assess safety of public buildings"'
        byte    SC32_C1_3_2_1          `"C1-32.Volcanic Eruption- Midterm Rank - Assess safety of public buildings"'
        float   SC99_C1_3_2_2          `"C1-99.Combined hydromet shocks- Midterm Rank - Strengthen river embankments&di…"'
        byte    SC1_C1_3_2_2          `"C1-1.Strong winds&rain- Midterm Rank - Strengthen river embankments&dikes "'
_newline
        byte    SC2_C1_3_2_2          `"C1-2. Flood- Midterm Rank - Strengthen river embankments&dikes "'
        byte    SC3_C1_3_2_2          `"C1-3. Landslide/mudslide- Midterm Rank - Strengthen river embankments&dikes "'
        byte    SC4_C1_3_2_2          `"C1-4. Drought- Midterm Rank - Strengthen river embankments&dikes "'
        byte    SC6_C1_3_2_2          `"C1-6. Big waves- Midterm Rank - Strengthen river embankments&dikes "'
        byte    SC7_C1_3_2_2          `"C1-7. Bio hazards- Midterm Rank - Strengthen river embankments&dikes "'
        byte    SC8_C1_3_2_2          `"C1-8. Pest inf,crop dis- Midterm Rank - Strengthen river embankments&dikes "'
_newline
        byte    SC31_C1_3_2_2          `"C1-31.Earthquake- Midterm Rank - Strengthen river embankments&dikes "'
        byte    SC32_C1_3_2_2          `"C1-32.Volcanic Eruption- Midterm Rank - Strengthen river embankments&dikes "'
        float   SC99_C1_3_2_3          `"C1-99.Combined hydromet shocks- Midterm Rank - Clean sewers and canals"'
        byte    SC1_C1_3_2_3          `"C1-1.Strong winds&rain- Midterm Rank - Clean sewers and canals"'
        byte    SC2_C1_3_2_3          `"C1-2. Flood- Midterm Rank - Clean sewers and canals"'
        byte    SC3_C1_3_2_3          `"C1-3. Landslide/mudslide- Midterm Rank - Clean sewers and canals"'
_newline
        byte    SC4_C1_3_2_3          `"C1-4. Drought- Midterm Rank - Clean sewers and canals"'
        byte    SC6_C1_3_2_3          `"C1-6. Big waves- Midterm Rank - Clean sewers and canals"'
        byte    SC7_C1_3_2_3          `"C1-7. Bio hazards- Midterm Rank - Clean sewers and canals"'
        byte    SC8_C1_3_2_3          `"C1-8. Pest inf,crop dis- Midterm Rank - Clean sewers and canals"'
        byte    SC31_C1_3_2_3          `"C1-31.Earthquake- Midterm Rank - Clean sewers and canals"'
        byte    SC32_C1_3_2_3          `"C1-32.Volcanic Eruption- Midterm Rank - Clean sewers and canals"'
_newline
        float   SC99_C1_3_2_4          `"C1-99.Combined hydromet shocks- Midterm Rank - Conduct road assessment and repai"'
        byte    SC1_C1_3_2_4          `"C1-1.Strong winds&rain- Midterm Rank - Conduct road assessment and repairs"'
        byte    SC2_C1_3_2_4          `"C1-2. Flood- Midterm Rank - Conduct road assessment and repairs"'
        byte    SC3_C1_3_2_4          `"C1-3. Landslide/mudslide- Midterm Rank - Conduct road assessment and repairs"'
        byte    SC4_C1_3_2_4          `"C1-4. Drought- Midterm Rank - Conduct road assessment and repairs"'
        byte    SC6_C1_3_2_4          `"C1-6. Big waves- Midterm Rank - Conduct road assessment and repairs"'
_newline
        byte    SC7_C1_3_2_4          `"C1-7. Bio hazards- Midterm Rank - Conduct road assessment and repairs"'
        byte    SC8_C1_3_2_4          `"C1-8. Pest inf,crop dis- Midterm Rank - Conduct road assessment and repairs"'
        byte    SC31_C1_3_2_4          `"C1-31.Earthquake- Midterm Rank - Conduct road assessment and repairs"'
        byte    SC32_C1_3_2_4          `"C1-32.Volcanic Eruption- Midterm Rank - Conduct road assessment and repairs"'
        float   SC99_C1_3_2_5          `"C1-99.Combined hydromet shocks- Midterm Rank - Repair/rehabilitate classrooms"'
        byte    SC1_C1_3_2_5          `"C1-1.Strong winds&rain- Midterm Rank - Repair/rehabilitate classrooms"'
_newline
        byte    SC2_C1_3_2_5          `"C1-2. Flood- Midterm Rank - Repair/rehabilitate classrooms"'
        byte    SC3_C1_3_2_5          `"C1-3. Landslide/mudslide- Midterm Rank - Repair/rehabilitate classrooms"'
        byte    SC4_C1_3_2_5          `"C1-4. Drought- Midterm Rank - Repair/rehabilitate classrooms"'
        byte    SC6_C1_3_2_5          `"C1-6. Big waves- Midterm Rank - Repair/rehabilitate classrooms"'
        byte    SC7_C1_3_2_5          `"C1-7. Bio hazards- Midterm Rank - Repair/rehabilitate classrooms"'
        byte    SC8_C1_3_2_5          `"C1-8. Pest inf,crop dis- Midterm Rank - Repair/rehabilitate classrooms"'
_newline
        byte    SC31_C1_3_2_5          `"C1-31.Earthquake- Midterm Rank - Repair/rehabilitate classrooms"'
        byte    SC32_C1_3_2_5          `"C1-32.Volcanic Eruption- Midterm Rank - Repair/rehabilitate classrooms"'
        float   SC99_C1_3_2_6          `"C1-99.Combined hydromet shocks- Midterm Rank - Others"'
        byte    SC1_C1_3_2_6          `"C1-1.Strong winds&rain- Midterm Rank - Others"'
        byte    SC2_C1_3_2_6          `"C1-2. Flood- Midterm Rank - Others"'
        byte    SC3_C1_3_2_6          `"C1-3. Landslide/mudslide- Midterm Rank - Others"'
_newline
        byte    SC4_C1_3_2_6          `"C1-4. Drought- Midterm Rank - Others"'
        byte    SC6_C1_3_2_6          `"C1-6. Big waves- Midterm Rank - Others"'
        byte    SC7_C1_3_2_6          `"C1-7. Bio hazards- Midterm Rank - Others"'
        byte    SC8_C1_3_2_6          `"C1-8. Pest inf,crop dis- Midterm Rank - Others"'
        byte    SC31_C1_3_2_6          `"C1-31.Earthquake- Midterm Rank - Others"'
        byte    SC32_C1_3_2_6          `"C1-32.Volcanic Eruption- Midterm Rank - Others"'
_newline
        float   SC99_C1_3_3_1          `"C1-99.Combined hydromet shocks- Midterm Freq_oC1-Imp - Assess safety of public b"'
        byte    SC1_C1_3_3_1:Freq_Imp `"C1-1.Strong winds&rain- Midterm Freq_oC1-Imp - Assess safety of public buildings"'
        byte    SC2_C1_3_3_1:Freq_Imp `"C1-2. Flood- Midterm Freq_oC1-Imp - Assess safety of public buildings"'
_newline
        byte    SC3_C1_3_3_1:Freq_Imp `"C1-3. Landslide/mudslide- Midterm Freq_oC1-Imp - Assess safety of public buildin"'
        byte    SC4_C1_3_3_1:Freq_Imp `"C1-4. Drought- Midterm Freq_oC1-Imp - Assess safety of public buildings"'
_newline
        byte    SC6_C1_3_3_1:Freq_Imp `"C1-6. Big waves- Midterm Freq_oC1-Imp - Assess safety of public buildings"'
        byte    SC7_C1_3_3_1:Freq_Imp `"C1-7. Bio hazards- Midterm Freq_oC1-Imp - Assess safety of public buildings"'
_newline
        byte    SC8_C1_3_3_1:Freq_Imp `"C1-8. Pest inf,crop dis- Midterm Freq_oC1-Imp - Assess safety of public building"'
        byte    SC31_C1_3_3_1:Freq_Imp `"C1-31.Earthquake- Midterm Freq_oC1-Imp - Assess safety of public buildings"'
_newline
        byte    SC32_C1_3_3_1:Freq_Imp `"C1-32.Volcanic Eruption- Midterm Freq_oC1-Imp - Assess safety of public building"'
        float   SC99_C1_3_3_2          `"C1-99.Combined hydromet shocks- Midterm Freq_oC1-Imp - Strengthen river embankme"'
        byte    SC1_C1_3_3_2:Freq_Imp `"C1-1.Strong winds&rain- Midterm Freq_oC1-Imp - Strengthen river embankments&dike"'
_newline
        byte    SC2_C1_3_3_2:Freq_Imp `"C1-2. Flood- Midterm Freq_oC1-Imp - Strengthen river embankments&dikes "'
        byte    SC3_C1_3_3_2:Freq_Imp `"C1-3. Landslide/mudslide- Midterm Freq_oC1-Imp - Strengthen river embankments&di"'
_newline
        byte    SC4_C1_3_3_2:Freq_Imp `"C1-4. Drought- Midterm Freq_oC1-Imp - Strengthen river embankments&dikes "'
        byte    SC6_C1_3_3_2:Freq_Imp `"C1-6. Big waves- Midterm Freq_oC1-Imp - Strengthen river embankments&dikes "'
_newline
        byte    SC7_C1_3_3_2:Freq_Imp `"C1-7. Bio hazards- Midterm Freq_oC1-Imp - Strengthen river embankments&dikes "'
        byte    SC8_C1_3_3_2:Freq_Imp `"C1-8. Pest inf,crop dis- Midterm Freq_oC1-Imp - Strengthen river embankments&dik"'
_newline
        byte    SC31_C1_3_3_2:Freq_Imp `"C1-31.Earthquake- Midterm Freq_oC1-Imp - Strengthen river embankments&dikes "'
        byte    SC32_C1_3_3_2:Freq_Imp `"C1-32.Volcanic Eruption- Midterm Freq_oC1-Imp - Strengthen river embankments&dik"'
        float   SC99_C1_3_3_3          `"C1-99.Combined hydromet shocks- Midterm Freq_oC1-Imp - Clean sewers and canals"'
_newline
        byte    SC1_C1_3_3_3:Freq_Imp `"C1-1.Strong winds&rain- Midterm Freq_oC1-Imp - Clean sewers and canals"'
        byte    SC2_C1_3_3_3:Freq_Imp `"C1-2. Flood- Midterm Freq_oC1-Imp - Clean sewers and canals"'
_newline
        byte    SC3_C1_3_3_3:Freq_Imp `"C1-3. Landslide/mudslide- Midterm Freq_oC1-Imp - Clean sewers and canals"'
        byte    SC4_C1_3_3_3:Freq_Imp `"C1-4. Drought- Midterm Freq_oC1-Imp - Clean sewers and canals"'
_newline
        byte    SC6_C1_3_3_3:Freq_Imp `"C1-6. Big waves- Midterm Freq_oC1-Imp - Clean sewers and canals"'
        byte    SC7_C1_3_3_3:Freq_Imp `"C1-7. Bio hazards- Midterm Freq_oC1-Imp - Clean sewers and canals"'
_newline
        byte    SC8_C1_3_3_3:Freq_Imp `"C1-8. Pest inf,crop dis- Midterm Freq_oC1-Imp - Clean sewers and canals"'
        byte    SC31_C1_3_3_3:Freq_Imp `"C1-31.Earthquake- Midterm Freq_oC1-Imp - Clean sewers and canals"'
_newline
        byte    SC32_C1_3_3_3:Freq_Imp `"C1-32.Volcanic Eruption- Midterm Freq_oC1-Imp - Clean sewers and canals"'
        float   SC99_C1_3_3_4          `"C1-99.Combined hydromet shocks- Midterm Freq_oC1-Imp - Conduct road assessment a"'
        byte    SC1_C1_3_3_4:Freq_Imp `"C1-1.Strong winds&rain- Midterm Freq_oC1-Imp - Conduct road assessment and repai"'
_newline
        byte    SC2_C1_3_3_4:Freq_Imp `"C1-2. Flood- Midterm Freq_oC1-Imp - Conduct road assessment and repairs"'
        byte    SC3_C1_3_3_4:Freq_Imp `"C1-3. Landslide/mudslide- Midterm Freq_oC1-Imp - Conduct road assessment and rep"'
_newline
        byte    SC4_C1_3_3_4:Freq_Imp `"C1-4. Drought- Midterm Freq_oC1-Imp - Conduct road assessment and repairs"'
        byte    SC6_C1_3_3_4:Freq_Imp `"C1-6. Big waves- Midterm Freq_oC1-Imp - Conduct road assessment and repairs"'
_newline
        byte    SC7_C1_3_3_4:Freq_Imp `"C1-7. Bio hazards- Midterm Freq_oC1-Imp - Conduct road assessment and repairs"'
        byte    SC8_C1_3_3_4:Freq_Imp `"C1-8. Pest inf,crop dis- Midterm Freq_oC1-Imp - Conduct road assessment and repa"'
_newline
        byte    SC31_C1_3_3_4:Freq_Imp `"C1-31.Earthquake- Midterm Freq_oC1-Imp - Conduct road assessment and repairs"'
        byte    SC32_C1_3_3_4:Freq_Imp `"C1-32.Volcanic Eruption- Midterm Freq_oC1-Imp - Conduct road assessment and repa"'
        float   SC99_C1_3_3_5          `"C1-99.Combined hydromet shocks- Midterm Freq_oC1-Imp - Repair/rehabilitate class"'
_newline
        byte    SC1_C1_3_3_5:Freq_Imp `"C1-1.Strong winds&rain- Midterm Freq_oC1-Imp - Repair/rehabilitate classrooms"'
        byte    SC2_C1_3_3_5:Freq_Imp `"C1-2. Flood- Midterm Freq_oC1-Imp - Repair/rehabilitate classrooms"'
_newline
        byte    SC3_C1_3_3_5:Freq_Imp `"C1-3. Landslide/mudslide- Midterm Freq_oC1-Imp - Repair/rehabilitate classrooms"'
        byte    SC4_C1_3_3_5:Freq_Imp `"C1-4. Drought- Midterm Freq_oC1-Imp - Repair/rehabilitate classrooms"'
_newline
        byte    SC6_C1_3_3_5:Freq_Imp `"C1-6. Big waves- Midterm Freq_oC1-Imp - Repair/rehabilitate classrooms"'
        byte    SC7_C1_3_3_5:Freq_Imp `"C1-7. Bio hazards- Midterm Freq_oC1-Imp - Repair/rehabilitate classrooms"'
_newline
        byte    SC8_C1_3_3_5:Freq_Imp `"C1-8. Pest inf,crop dis- Midterm Freq_oC1-Imp - Repair/rehabilitate classrooms"'
        byte    SC31_C1_3_3_5:Freq_Imp `"C1-31.Earthquake- Midterm Freq_oC1-Imp - Repair/rehabilitate classrooms"'
_newline
        byte    SC32_C1_3_3_5:Freq_Imp `"C1-32.Volcanic Eruption- Midterm Freq_oC1-Imp - Repair/rehabilitate classrooms"'
        float   SC99_C1_3_3_6          `"C1-99.Combined hydromet shocks- Midterm Freq_oC1-Imp - Others"'
        byte    SC1_C1_3_3_6:Freq_Imp `"C1-1.Strong winds&rain- Midterm Freq_oC1-Imp - Others"'
_newline
        byte    SC2_C1_3_3_6:Freq_Imp `"C1-2. Flood- Midterm Freq_oC1-Imp - Others"'
        byte    SC3_C1_3_3_6:Freq_Imp `"C1-3. Landslide/mudslide- Midterm Freq_oC1-Imp - Others"'
_newline
        byte    SC4_C1_3_3_6:Freq_Imp `"C1-4. Drought- Midterm Freq_oC1-Imp - Others"'
        byte    SC6_C1_3_3_6:Freq_Imp `"C1-6. Big waves- Midterm Freq_oC1-Imp - Others"'
_newline
        byte    SC7_C1_3_3_6:Freq_Imp `"C1-7. Bio hazards- Midterm Freq_oC1-Imp - Others"'
        byte    SC8_C1_3_3_6:Freq_Imp `"C1-8. Pest inf,crop dis- Midterm Freq_oC1-Imp - Others"'
_newline
        byte    SC31_C1_3_3_6:Freq_Imp `"C1-31.Earthquake- Midterm Freq_oC1-Imp - Others"'
        byte    SC32_C1_3_3_6:Freq_Imp `"C1-32.Volcanic Eruption- Midterm Freq_oC1-Imp - Others"'
        float   SC99_C1_4_1_1          `"C1-99.Combined hydromet shocks- ST PrecautionaryMeasures - Class suspension"'
_newline
        byte    SC1_C1_4_1_1:Presence `"C1-1.Strong winds&rain- ST PrecautionaryMeasures - Class suspension"'
        byte    SC2_C1_4_1_1:Presence `"C1-2. Flood- ST PrecautionaryMeasures - Class suspension"'
        byte    SC3_C1_4_1_1:Presence `"C1-3. Landslide/mudslide- ST PrecautionaryMeasures - Class suspension"'
        byte    SC4_C1_4_1_1:Presence `"C1-4. Drought- ST PrecautionaryMeasures - Class suspension"'
        byte    SC6_C1_4_1_1:Presence `"C1-6. Big waves- ST PrecautionaryMeasures - Class suspension"'
        byte    SC7_C1_4_1_1:Presence `"C1-7. Bio hazards- ST PrecautionaryMeasures - Class suspension"'
        byte    SC8_C1_4_1_1:Presence `"C1-8. Pest inf,crop dis- ST PrecautionaryMeasures - Class suspension"'
        byte    SC31_C1_4_1_1:Presence `"C1-31.Earthquake- ST PrecautionaryMeasures - Class suspension"'
        byte    SC32_C1_4_1_1:Presence `"C1-32.Volcanic Eruption- ST PrecautionaryMeasures - Class suspension"'
        float   SC99_C1_4_1_2          `"C1-99.Combined hydromet shocks- ST PrecautionaryMeasures -Gale warning"'
        byte    SC1_C1_4_1_2:Presence `"C1-1.Strong winds&rain- ST PrecautionaryMeasures -Gale warning "'
        byte    SC2_C1_4_1_2:Presence `"C1-2. Flood- ST PrecautionaryMeasures -Gale warning "'
        byte    SC3_C1_4_1_2:Presence `"C1-3. Landslide/mudslide- ST PrecautionaryMeasures -Gale warning "'
        byte    SC4_C1_4_1_2:Presence `"C1-4. Drought- ST PrecautionaryMeasures -Gale warning "'
_newline
        byte    SC6_C1_4_1_2:Presence `"C1-6. Big waves- ST PrecautionaryMeasures -Gale warning "'
        byte    SC7_C1_4_1_2:Presence `"C1-7. Bio hazards- ST PrecautionaryMeasures -Gale warning "'
        byte    SC8_C1_4_1_2:Presence `"C1-8. Pest inf,crop dis- ST PrecautionaryMeasures -Gale warning "'
        byte    SC31_C1_4_1_2:Presence `"C1-31.Earthquake- ST PrecautionaryMeasures -Gale warning "'
        byte    SC32_C1_4_1_2:Presence `"C1-32.Volcanic Eruption- ST PrecautionaryMeasures -Gale warning "'
        float   SC99_C1_4_1_3          `"C1-99.Combined hydromet shocks- ST PrecautionaryMeasures - Road closures"'
        byte    SC1_C1_4_1_3:Presence `"C1-1.Strong winds&rain- ST PrecautionaryMeasures - Road closures"'
        byte    SC2_C1_4_1_3:Presence `"C1-2. Flood- ST PrecautionaryMeasures - Road closures"'
        byte    SC3_C1_4_1_3:Presence `"C1-3. Landslide/mudslide- ST PrecautionaryMeasures - Road closures"'
        byte    SC4_C1_4_1_3:Presence `"C1-4. Drought- ST PrecautionaryMeasures - Road closures"'
        byte    SC6_C1_4_1_3:Presence `"C1-6. Big waves- ST PrecautionaryMeasures - Road closures"'
        byte    SC7_C1_4_1_3:Presence `"C1-7. Bio hazards- ST PrecautionaryMeasures - Road closures"'
        byte    SC8_C1_4_1_3:Presence `"C1-8. Pest inf,crop dis- ST PrecautionaryMeasures - Road closures"'
        byte    SC31_C1_4_1_3:Presence `"C1-31.Earthquake- ST PrecautionaryMeasures - Road closures"'
_newline
        byte    SC32_C1_4_1_3:Presence `"C1-32.Volcanic Eruption- ST PrecautionaryMeasures - Road closures"'
        float   SC99_C1_4_1_4          `"C1-99.Combined hydromet shocks- ST PrecautionaryMeasures - Others"'
        byte    SC1_C1_4_1_4:Presence `"C1-1.Strong winds&rain- ST PrecautionaryMeasures - Others"'
        byte    SC2_C1_4_1_4:Presence `"C1-2. Flood- ST PrecautionaryMeasures - Others"'
        byte    SC3_C1_4_1_4:Presence `"C1-3. Landslide/mudslide- ST PrecautionaryMeasures - Others"'
        byte    SC4_C1_4_1_4:Presence `"C1-4. Drought- ST PrecautionaryMeasures - Others"'
        byte    SC6_C1_4_1_4:Presence `"C1-6. Big waves- ST PrecautionaryMeasures - Others"'
        byte    SC7_C1_4_1_4:Presence `"C1-7. Bio hazards- ST PrecautionaryMeasures - Others"'
        byte    SC8_C1_4_1_4:Presence `"C1-8. Pest inf,crop dis- ST PrecautionaryMeasures - Others"'
        byte    SC31_C1_4_1_4:Presence `"C1-31.Earthquake- ST PrecautionaryMeasures - Others"'
        byte    SC32_C1_4_1_4:Presence `"C1-32.Volcanic Eruption- ST PrecautionaryMeasures - Others"'
_newline
        str38   SC1_C1_4_1_4O          `"C1-1.Strong winds&rain- ST PrecautionaryMeasures - Others Specified"'
_newline
        str38   SC2_C1_4_1_4O          `"C1-2. Flood- ST PrecautionaryMeasures - Others Specified"'
        str31   SC3_C1_4_1_4O          `"C1-3. Landslide/mudslide- ST PrecautionaryMeasures - Others Specified"'
_newline
        str28   SC4_C1_4_1_4O          `"C1-4. Drought- ST PrecautionaryMeasures - Others Specified"'
        byte    SC6_C1_4_1_4O          `"C1-6. Big waves- ST PrecautionaryMeasures - Others Specified"'
        byte    SC7_C1_4_1_4O          `"C1-7. Bio hazards- ST PrecautionaryMeasures - Others Specified"'
_newline
        str21   SC8_C1_4_1_4O          `"C1-8. Pest inf,crop dis- ST PrecautionaryMeasures - Others Specified"'
        byte    SC31_C1_4_1_4O          `"C1-31.Earthquake- ST PrecautionaryMeasures - Others Specified"'
        byte    SC32_C1_4_1_4O          `"C1-32.Volcanic Eruption- ST PrecautionaryMeasures - Others Specified"'
        float   SC99_C1_4_2_1          `"C1-99.Combined hydromet shocks- Shorterm Rank - Class suspension"'
        byte    SC1_C1_4_2_1          `"C1-1.Strong winds&rain- Shorterm Rank - Class suspension"'
_newline
        byte    SC2_C1_4_2_1          `"C1-2. Flood- Shorterm Rank - Class suspension"'
        byte    SC3_C1_4_2_1          `"C1-3. Landslide/mudslide- Shorterm Rank - Class suspension"'
        byte    SC4_C1_4_2_1          `"C1-4. Drought- Shorterm Rank - Class suspension"'
        byte    SC6_C1_4_2_1          `"C1-6. Big waves- Shorterm Rank - Class suspension"'
        byte    SC7_C1_4_2_1          `"C1-7. Bio hazards- Shorterm Rank - Class suspension"'
        byte    SC8_C1_4_2_1          `"C1-8. Pest inf,crop dis- Shorterm Rank - Class suspension"'
_newline
        byte    SC31_C1_4_2_1          `"C1-31.Earthquake- Shorterm Rank - Class suspension"'
        byte    SC32_C1_4_2_1          `"C1-32.Volcanic Eruption- Shorterm Rank - Class suspension"'
        float   SC99_C1_4_2_2          `"C1-99.Combined hydromet shocks- Shorterm Rank - Gale warning"'
        byte    SC1_C1_4_2_2          `"C1-1.Strong winds&rain- Shorterm Rank - Gale warning "'
        byte    SC2_C1_4_2_2          `"C1-2. Flood- Shorterm Rank - Gale warning "'
        byte    SC3_C1_4_2_2          `"C1-3. Landslide/mudslide- Shorterm Rank - Gale warning "'
_newline
        byte    SC4_C1_4_2_2          `"C1-4. Drought- Shorterm Rank - Gale warning "'
        byte    SC6_C1_4_2_2          `"C1-6. Big waves- Shorterm Rank - Gale warning "'
        byte    SC7_C1_4_2_2          `"C1-7. Bio hazards- Shorterm Rank - Gale warning "'
        byte    SC8_C1_4_2_2          `"C1-8. Pest inf,crop dis- Shorterm Rank - Gale warning "'
        byte    SC31_C1_4_2_2          `"C1-31.Earthquake- Shorterm Rank - Gale warning "'
        byte    SC32_C1_4_2_2          `"C1-32.Volcanic Eruption- Shorterm Rank - Gale warning "'
_newline
        float   SC99_C1_4_2_3          `"C1-99.Combined hydromet shocks- Shorterm Rank - Road closures"'
        byte    SC1_C1_4_2_3          `"C1-1.Strong winds&rain- Shorterm Rank - Road closures"'
        byte    SC2_C1_4_2_3          `"C1-2. Flood- Shorterm Rank - Road closures"'
        byte    SC3_C1_4_2_3          `"C1-3. Landslide/mudslide- Shorterm Rank - Road closures"'
        byte    SC4_C1_4_2_3          `"C1-4. Drought- Shorterm Rank - Road closures"'
        byte    SC6_C1_4_2_3          `"C1-6. Big waves- Shorterm Rank - Road closures"'
_newline
        byte    SC7_C1_4_2_3          `"C1-7. Bio hazards- Shorterm Rank - Road closures"'
        byte    SC8_C1_4_2_3          `"C1-8. Pest inf,crop dis- Shorterm Rank - Road closures"'
        byte    SC31_C1_4_2_3          `"C1-31.Earthquake- Shorterm Rank - Road closures"'
        byte    SC32_C1_4_2_3          `"C1-32.Volcanic Eruption- Shorterm Rank - Road closures"'
        float   SC99_C1_4_2_4          `"C1-99.Combined hydromet shocks- Shorterm Rank - Others"'
        byte    SC1_C1_4_2_4          `"C1-1.Strong winds&rain- Shorterm Rank - Others"'
_newline
        byte    SC2_C1_4_2_4          `"C1-2. Flood- Shorterm Rank - Others"'
        byte    SC3_C1_4_2_4          `"C1-3. Landslide/mudslide- Shorterm Rank - Others"'
        byte    SC4_C1_4_2_4          `"C1-4. Drought- Shorterm Rank - Others"'
        byte    SC6_C1_4_2_4          `"C1-6. Big waves- Shorterm Rank - Others"'
        byte    SC7_C1_4_2_4          `"C1-7. Bio hazards- Shorterm Rank - Others"'
        byte    SC8_C1_4_2_4          `"C1-8. Pest inf,crop dis- Shorterm Rank - Others"'
_newline
        byte    SC31_C1_4_2_4          `"C1-31.Earthquake- Shorterm Rank - Others"'
        byte    SC32_C1_4_2_4          `"C1-32.Volcanic Eruption- Shorterm Rank - Others"'
        float   SC99_C1_4_3_1          `"C1-99.Combined hydromet shocks- Shorterm Time_oC1-Imp - Class suspension"'
        byte    SC1_C1_4_3_1:Time_Imp `"C1-1.Strong winds&rain- Shorterm Time_oC1-Imp - Class suspension"'
_newline
        byte    SC2_C1_4_3_1:Time_Imp `"C1-2. Flood- Shorterm Time_oC1-Imp - Class suspension"'
        byte    SC3_C1_4_3_1:Time_Imp `"C1-3. Landslide/mudslide- Shorterm Time_oC1-Imp - Class suspension"'
_newline
        byte    SC4_C1_4_3_1:Time_Imp `"C1-4. Drought- Shorterm Time_oC1-Imp - Class suspension"'
        byte    SC6_C1_4_3_1:Time_Imp `"C1-6. Big waves- Shorterm Time_oC1-Imp - Class suspension"'
_newline
        byte    SC7_C1_4_3_1:Time_Imp `"C1-7. Bio hazards- Shorterm Time_oC1-Imp - Class suspension"'
        byte    SC8_C1_4_3_1:Time_Imp `"C1-8. Pest inf,crop dis- Shorterm Time_oC1-Imp - Class suspension"'
_newline
        byte    SC31_C1_4_3_1:Time_Imp `"C1-31.Earthquake- Shorterm Time_oC1-Imp - Class suspension"'
        byte    SC32_C1_4_3_1:Time_Imp `"C1-32.Volcanic Eruption- Shorterm Time_oC1-Imp - Class suspension"'
_newline
        float   SC99_C1_4_3_1r          `"C1-Recode_99.Combined hydromet shocks- Shorterm Time_oC1-"'
        byte    SC1_C1_4_3_1r          `"C1-Recode of SC1_F4_3_1 (1.Strong winds&rain- Shorterm Time_oC1-Imp - Class susp"'
        byte    SC2_C1_4_3_1r          `"C1-Recode of SC2_F4_3_1 (2. Flood- Shorterm Time_oC1-Imp - Class suspension)"'
        byte    SC3_C1_4_3_1r          `"C1-Recode of SC3_F4_3_1 (3. Landslide/mudslide- Shorterm Time_oC1-Imp - Class su"'
        byte    SC4_C1_4_3_1r          `"C1-Recode of SC4_F4_3_1 (4. Drought (El Niño)- Shorterm Time_oC1-Imp - Class sus"'
        byte    SC6_C1_4_3_1r          `"C1-Recode of SC6_F4_3_1 (6. Big waves- Shorterm Time_oC1-Imp - Class suspension)"'
        byte    SC7_C1_4_3_1r          `"C1-Recode of SC7_F4_3_1 (7. Biological hazards- Shorterm Time_oC1-Imp - Class su"'
_newline
        byte    SC8_C1_4_3_1r          `"C1-Recode of SC8_F4_3_1 (8. Pest inf, crop dis- Shorterm Time_oC1-Imp - Class su"'
        byte    SC31_C1_4_3_1r          `"C1-Recode of SC31_F4_3_1 (31.Earthquake- Shorterm Time_oC1-Imp - Class suspensio"'
        byte    SC32_C1_4_3_1r          `"C1-Recode of SC32_F4_3_1 (32.Volcanic Eruption- Shorterm Time_oC1-Imp - Class su"'
        float   SC99_C1_4_3_2          `"C1-99.Combined hydromet shocks- Shorterm Time_oC1-Imp - Gale warning"'
_newline
        byte    SC1_C1_4_3_2:Time_Imp `"C1-1.Strong winds&rain- Shorterm Time_oC1-Imp - Gale warning "'
        byte    SC2_C1_4_3_2:Time_Imp `"C1-2. Flood- Shorterm Time_oC1-Imp - Gale warning "'
_newline
        byte    SC3_C1_4_3_2:Time_Imp `"C1-3. Landslide/mudslide- Shorterm Time_oC1-Imp - Gale warning "'
        byte    SC4_C1_4_3_2:Time_Imp `"C1-4. Drought- Shorterm Time_oC1-Imp - Gale warning "'
_newline
        byte    SC6_C1_4_3_2:Time_Imp `"C1-6. Big waves- Shorterm Time_oC1-Imp - Gale warning "'
        byte    SC7_C1_4_3_2:Time_Imp `"C1-7. Bio hazards- Shorterm Time_oC1-Imp - Gale warning "'
_newline
        byte    SC8_C1_4_3_2:Time_Imp `"C1-8. Pest inf,crop dis- Shorterm Time_oC1-Imp - Gale warning "'
        byte    SC31_C1_4_3_2:Time_Imp `"C1-31.Earthquake- Shorterm Time_oC1-Imp - Gale warning "'
_newline
        byte    SC32_C1_4_3_2:Time_Imp `"C1-32.Volcanic Eruption- Shorterm Time_oC1-Imp - Gale warning "'
        float   SC99_C1_4_3_2r          `"C1-Recode_99.Combined hydromet shocks- Shorterm Time_oC1-I…"'
        byte    SC1_C1_4_3_2r          `"C1-Recode of SC1_F4_3_2 (1.Strong winds&rain- Shorterm Time_oC1-Imp - Gale warni"'
        byte    SC2_C1_4_3_2r          `"C1-Recode of SC2_F4_3_2 (2. Flood- Shorterm Time_oC1-Imp - Gale warning )"'
_newline
        byte    SC3_C1_4_3_2r          `"C1-Recode of SC3_F4_3_2 (3. Landslide/mudslide- Shorterm Time_oC1-Imp - Gale war"'
        byte    SC4_C1_4_3_2r          `"C1-Recode of SC4_F4_3_2 (4. Drought (El Niño)- Shorterm Time_oC1-Imp - Gale warn"'
        byte    SC6_C1_4_3_2r          `"C1-Recode of SC6_F4_3_2 (6. Big waves- Shorterm Time_oC1-Imp - Gale warning )"'
        byte    SC7_C1_4_3_2r          `"C1-Recode of SC7_F4_3_2 (7. Biological hazards- Shorterm Time_oC1-Imp - Gale war"'
        byte    SC8_C1_4_3_2r          `"C1-Recode of SC8_F4_3_2 (8. Pest inf, crop dis- Shorterm Time_oC1-Imp - Gale war"'
        byte    SC31_C1_4_3_2r          `"C1-Recode of SC31_F4_3_2 (31.Earthquake- Shorterm Time_oC1-Imp - Gale warning )"'
        byte    SC32_C1_4_3_2r          `"C1-Recode of SC32_F4_3_2 (32.Volcanic Eruption- Shorterm Time_oC1-Imp - Gale war"'
_newline
        float   SC99_C1_4_3_3          `"C1-99.Combined hydromet shocks- Shorterm Time_oC1-Imp - Road closures"'
        byte    SC1_C1_4_3_3:Time_Imp `"C1-1.Strong winds&rain- Shorterm Time_oC1-Imp - Road closures"'
_newline
        byte    SC2_C1_4_3_3:Time_Imp `"C1-2. Flood- Shorterm Time_oC1-Imp - Road closures"'
        byte    SC3_C1_4_3_3:Time_Imp `"C1-3. Landslide/mudslide- Shorterm Time_oC1-Imp - Road closures"'
_newline
        byte    SC4_C1_4_3_3:Time_Imp `"C1-4. Drought- Shorterm Time_oC1-Imp - Road closures"'
        byte    SC6_C1_4_3_3:Time_Imp `"C1-6. Big waves- Shorterm Time_oC1-Imp - Road closures"'
_newline
        byte    SC7_C1_4_3_3:Time_Imp `"C1-7. Bio hazards- Shorterm Time_oC1-Imp - Road closures"'
        byte    SC8_C1_4_3_3:Time_Imp `"C1-8. Pest inf,crop dis- Shorterm Time_oC1-Imp - Road closures"'
_newline
        byte    SC31_C1_4_3_3:Time_Imp `"C1-31.Earthquake- Shorterm Time_oC1-Imp - Road closures"'
        byte    SC32_C1_4_3_3:Time_Imp `"C1-32.Volcanic Eruption- Shorterm Time_oC1-Imp - Road closures"'
_newline
        float   SC99_C1_4_3_3r          `"C1-Recode_99.Combined hydromet shocks- Shorterm Time_oC1-I…"'
        byte    SC1_C1_4_3_3r          `"C1-Recode of SC1_F4_3_3 (1.Strong winds&rain- Shorterm Time_oC1-Imp - Road closu"'
        byte    SC2_C1_4_3_3r          `"C1-Recode of SC2_F4_3_3 (2. Flood- Shorterm Time_oC1-Imp - Road closures)"'
        byte    SC3_C1_4_3_3r          `"C1-Recode of SC3_F4_3_3 (3. Landslide/mudslide- Shorterm Time_oC1-Imp - Road clo"'
        byte    SC4_C1_4_3_3r          `"C1-Recode of SC4_F4_3_3 (4. Drought (El Niño)- Shorterm Time_oC1-Imp - Road clos"'
        byte    SC6_C1_4_3_3r          `"C1-Recode of SC6_F4_3_3 (6. Big waves- Shorterm Time_oC1-Imp - Road closures)"'
        byte    SC7_C1_4_3_3r          `"C1-Recode of SC7_F4_3_3 (7. Biological hazards- Shorterm Time_oC1-Imp - Road clo"'
_newline
        byte    SC8_C1_4_3_3r          `"C1-Recode of SC8_F4_3_3 (8. Pest inf, crop dis- Shorterm Time_oC1-Imp - Road clo"'
        byte    SC31_C1_4_3_3r          `"C1-Recode of SC31_F4_3_3 (31.Earthquake- Shorterm Time_oC1-Imp - Road closures)"'
        byte    SC32_C1_4_3_3r          `"C1-Recode of SC32_F4_3_3 (32.Volcanic Eruption- Shorterm Time_oC1-Imp - Road clo"'
        float   SC99_C1_4_3_4          `"C1-99.Combined hydromet shocks- Shorterm Time_oC1-Imp - Others"'
_newline
        byte    SC1_C1_4_3_4:Time_Imp `"C1-1.Strong winds&rain- Shorterm Time_oC1-Imp - Others"'
        byte    SC2_C1_4_3_4:Time_Imp `"C1-2. Flood- Shorterm Time_oC1-Imp - Others"'
_newline
        byte    SC3_C1_4_3_4:Time_Imp `"C1-3. Landslide/mudslide- Shorterm Time_oC1-Imp - Others"'
        byte    SC4_C1_4_3_4:Time_Imp `"C1-4. Drought- Shorterm Time_oC1-Imp - Others"'
_newline
        byte    SC6_C1_4_3_4:Time_Imp `"C1-6. Big waves- Shorterm Time_oC1-Imp - Others"'
        byte    SC7_C1_4_3_4:Time_Imp `"C1-7. Bio hazards- Shorterm Time_oC1-Imp - Others"'
_newline
        byte    SC8_C1_4_3_4:Time_Imp `"C1-8. Pest inf,crop dis- Shorterm Time_oC1-Imp - Others"'
        byte    SC31_C1_4_3_4:Time_Imp `"C1-31.Earthquake- Shorterm Time_oC1-Imp - Others"'
_newline
        byte    SC32_C1_4_3_4:Time_Imp `"C1-32.Volcanic Eruption- Shorterm Time_oC1-Imp - Others"'
        float   SC99_C1_4_3_4r          `"C1-Recode_99.Combined hydromet shocks- Shorterm Time_oC1-I…"'
        byte    SC1_C1_4_3_4r          `"C1-Recode of SC1_F4_3_4 (1.Strong winds&rain- Shorterm Time_oC1-Imp - Others)"'
        byte    SC2_C1_4_3_4r          `"C1-Recode of SC2_F4_3_4 (2. Flood- Shorterm Time_oC1-Imp - Others)"'
_newline
        byte    SC3_C1_4_3_4r          `"C1-Recode of SC3_F4_3_4 (3. Landslide/mudslide- Shorterm Time_oC1-Imp - Others)"'
        byte    SC4_C1_4_3_4r          `"C1-Recode of SC4_F4_3_4 (4. Drought (El Niño)- Shorterm Time_oC1-Imp - Others)"'
        byte    SC6_C1_4_3_4r          `"C1-Recode of SC6_F4_3_4 (6. Big waves- Shorterm Time_oC1-Imp - Others)"'
        byte    SC7_C1_4_3_4r          `"C1-Recode of SC7_F4_3_4 (7. Biological hazards- Shorterm Time_oC1-Imp - Others)"'
        byte    SC8_C1_4_3_4r          `"C1-Recode of SC8_F4_3_4 (8. Pest inf, crop dis- Shorterm Time_oC1-Imp - Others)"'
        byte    SC31_C1_4_3_4r          `"C1-Recode of SC31_F4_3_4 (31.Earthquake- Shorterm Time_oC1-Imp - Others)"'
        byte    SC32_C1_4_3_4r          `"C1-Recode of SC32_F4_3_4 (32.Volcanic Eruption- Shorterm Time_oC1-Imp - Others)"'
_newline
        float   SC99_C1_4_4_1          `"C1-99.Combined hydromet shocks- Shorterm Length_oC1-Imp- Class suspension"'
        byte    SC1_C1_4_4_1:Length_Imp2`"C1-1.Strong winds&rain- Shorterm Length_oC1-Imp- Class suspension"'
        byte    SC2_C1_4_4_1:Length_Imp2`"C1-2. Flood- Shorterm Length_oC1-Imp - Class suspension"'
_newline
        byte    SC3_C1_4_4_1:Length_Imp2`"C1-3. Landslide/mudslide- Shorterm Length_oC1-Imp - Class suspension"'
        byte    SC4_C1_4_4_1:Length_Imp2`"C1-4. Drought- Shorterm Length_oC1-Imp - Class suspension"'
_newline
        byte    SC6_C1_4_4_1:Length_Imp2`"C1-6. Big waves- Shorterm Length_oC1-Imp - Class suspension"'
        byte    SC7_C1_4_4_1:Length_Imp2`"C1-7. Bio hazards- Shorterm Length_oC1-Imp - Class suspension"'
_newline
        byte    SC8_C1_4_4_1:Length_Imp2`"C1-8. Pest inf,crop dis- Shorterm Length_oC1-Imp - Class suspension"'
        byte    SC31_C1_4_4_1:Length_Imp2`"C1-31.Earthquake- Shorterm Length_oC1-Imp - Class suspension"'
_newline
        byte    SC32_C1_4_4_1:Length_Imp2`"C1-32.Volcanic Eruption- Shorterm Length_oC1-Imp - Class suspension"'
        float   SC99_C1_4_4_1R          `"C1-C1-Recode_99.Combined hydromet shocks - Shorterm Length_oC1-Imp- Class suspen"'
        byte    SC1_C1_4_4_1R          `"C1-Recode_Strong winds&rain - Shorterm Length_oC1-Imp- Class suspension"'
        byte    SC2_C1_4_4_1R          `"C1-Recode_Flood - Shorterm Length_oC1-Imp- Class suspension"'
        byte    SC3_C1_4_4_1R          `"C1-Recode_Landslide/mudslide - Shorterm Length_oC1-Imp- Class suspension"'
_newline
        byte    SC4_C1_4_4_1R          `"C1-Recode_Drought- Shorterm Length_oC1-Imp- Class suspension"'
        byte    SC6_C1_4_4_1R          `"C1-Recode_Big waves- Shorterm Length_oC1-Imp- Class suspension"'
        byte    SC7_C1_4_4_1R          `"C1-Recode_Bio hazards- Shorterm Length_oC1-Imp- Class suspension"'
        byte    SC8_C1_4_4_1R          `"C1-Recode_Pest inf,crop dis - Shorterm Length_oC1-Imp- Class suspension"'
        byte    SC31_C1_4_4_1R          `"C1-Recode_Earthquake- Shorterm Length_oC1-Imp- Class suspension"'
        byte    SC32_C1_4_4_1R          `"C1-Recode_Volcanic Eruption- Shorterm Length_oC1-Imp- Class suspension"'
        float   SC99_C1_4_4_2          `"C1-99.Combined hydromet shocks- Shorterm Length_oC1-Imp- Gale warning"'
_newline
        byte    SC1_C1_4_4_2:Length_Imp2`"C1-1.Strong winds&rain- Shorterm Length_oC1-Imp- Gale warning "'
        byte    SC2_C1_4_4_2:Length_Imp2`"C1-2. Flood- Shorterm Length_oC1-Imp - Gale warning "'
_newline
        byte    SC3_C1_4_4_2:Length_Imp2`"C1-3. Landslide/mudslide- Shorterm Length_oC1-Imp - Gale warning "'
        byte    SC4_C1_4_4_2:Length_Imp2`"C1-4. Drought- Shorterm Length_oC1-Imp - Gale warning "'
_newline
        byte    SC6_C1_4_4_2:Length_Imp2`"C1-6. Big waves- Shorterm Length_oC1-Imp - Gale warning "'
        byte    SC7_C1_4_4_2:Length_Imp2`"C1-7. Bio hazards- Shorterm Length_oC1-Imp - Gale warning "'
_newline
        byte    SC8_C1_4_4_2:Length_Imp2`"C1-8. Pest inf,crop dis- Shorterm Length_oC1-Imp - Gale warning "'
        byte    SC31_C1_4_4_2:Length_Imp2`"C1-31.Earthquake- Shorterm Length_oC1-Imp - Gale warning "'
_newline
        byte    SC32_C1_4_4_2:Length_Imp2`"C1-32.Volcanic Eruption- Shorterm Length_oC1-Imp - Gale warning "'
        float   SC99_C1_4_4_2R          `"C1-Recode_99.Combined hydromet shocks - Shorterm Length_oC1-Imp- Gale warning"'
        byte    SC1_C1_4_4_2R          `"C1-Recode_Strong winds&rain - Shorterm Length_oC1-Imp- Gale warning "'
        byte    SC2_C1_4_4_2R          `"C1-Recode_Flood - Shorterm Length_oC1-Imp- Gale warning "'
        byte    SC3_C1_4_4_2R          `"C1-Recode_Landslide/mudslide - Shorterm Length_oC1-Imp- Gale warning "'
_newline
        byte    SC4_C1_4_4_2R          `"C1-Recode_Drought- Shorterm Length_oC1-Imp- Gale warning "'
        byte    SC6_C1_4_4_2R          `"C1-Recode_Big waves- Shorterm Length_oC1-Imp- Gale warning "'
        byte    SC7_C1_4_4_2R          `"C1-Recode_Bio hazards- Shorterm Length_oC1-Imp- Gale warning "'
        byte    SC8_C1_4_4_2R          `"C1-Recode_Pest inf,crop dis - Shorterm Length_oC1-Imp- Gale warning "'
        byte    SC31_C1_4_4_2R          `"C1-Recode_Earthquake- Shorterm Length_oC1-Imp- Gale warning "'
        byte    SC32_C1_4_4_2R          `"C1-Recode_Volcanic Eruption- Shorterm Length_oC1-Imp- Gale warning "'
        float   SC99_C1_4_4_3          `"C1-99.Combined hydromet shocks- Shorterm Length_oC1-Imp- Road closures"'
_newline
        byte    SC1_C1_4_4_3:Length_Imp2`"C1-1.Strong winds&rain- Shorterm Length_oC1-Imp- Road closures"'
        byte    SC2_C1_4_4_3:Length_Imp2`"C1-2. Flood- Shorterm Length_oC1-Imp - Road closures"'
_newline
        byte    SC3_C1_4_4_3:Length_Imp2`"C1-3. Landslide/mudslide- Shorterm Length_oC1-Imp - Road closures"'
        byte    SC4_C1_4_4_3:Length_Imp2`"C1-4. Drought- Shorterm Length_oC1-Imp - Road closures"'
_newline
        byte    SC6_C1_4_4_3:Length_Imp2`"C1-6. Big waves- Shorterm Length_oC1-Imp - Road closures"'
        byte    SC7_C1_4_4_3:Length_Imp2`"C1-7. Bio hazards- Shorterm Length_oC1-Imp - Road closures"'
_newline
        byte    SC8_C1_4_4_3:Length_Imp2`"C1-8. Pest inf,crop dis- Shorterm Length_oC1-Imp - Road closures"'
        byte    SC31_C1_4_4_3:Length_Imp2`"C1-31.Earthquake- Shorterm Length_oC1-Imp - Road closures"'
_newline
        byte    SC32_C1_4_4_3:Length_Imp2`"C1-32.Volcanic Eruption- Shorterm Length_oC1-Imp - Road closures"'
        float   SC99_C1_4_4_3R          `"C1-C1-Recode_99.Combined hydromet shocks - Shorterm Length_oC1-Imp- Road closure"'
        byte    SC1_C1_4_4_3R          `"C1-Recode_Strong winds&rain - Shorterm Length_oC1-Imp- Road closures"'
        byte    SC2_C1_4_4_3R          `"C1-Recode_Flood - Shorterm Length_oC1-Imp- Road closures"'
        byte    SC3_C1_4_4_3R          `"C1-Recode_Landslide/mudslide - Shorterm Length_oC1-Imp- Road closures"'
_newline
        byte    SC4_C1_4_4_3R          `"C1-Recode_Drought- Shorterm Length_oC1-Imp- Road closures"'
        byte    SC6_C1_4_4_3R          `"C1-Recode_Big waves- Shorterm Length_oC1-Imp- Road closures"'
        byte    SC7_C1_4_4_3R          `"C1-Recode_Bio hazards- Shorterm Length_oC1-Imp- Road closures"'
        byte    SC8_C1_4_4_3R          `"C1-Recode_Pest inf,crop dis - Shorterm Length_oC1-Imp- Road closures"'
        byte    SC31_C1_4_4_3R          `"C1-Recode_Earthquake- Shorterm Length_oC1-Imp- Road closures"'
        byte    SC32_C1_4_4_3R          `"C1-Recode_Volcanic Eruption- Shorterm Length_oC1-Imp- Road closures"'
        float   SC99_C1_4_4_4          `"C1-99.Combined hydromet shocks- Shorterm Length_oC1-Imp- Others"'
_newline
        byte    SC1_C1_4_4_4:Length_Imp2`"C1-1.Strong winds&rain- Shorterm Length_oC1-Imp- Others"'
        byte    SC2_C1_4_4_4:Length_Imp2`"C1-2. Flood- Shorterm Length_oC1-Imp - Others"'
_newline
        byte    SC3_C1_4_4_4:Length_Imp2`"C1-3. Landslide/mudslide- Shorterm Length_oC1-Imp - Others"'
        byte    SC4_C1_4_4_4:Length_Imp2`"C1-4. Drought- Shorterm Length_oC1-Imp - Others"'
_newline
        byte    SC6_C1_4_4_4:Length_Imp2`"C1-6. Big waves- Shorterm Length_oC1-Imp - Others"'
        byte    SC7_C1_4_4_4:Length_Imp2`"C1-7. Bio hazards- Shorterm Length_oC1-Imp - Others"'
_newline
        byte    SC8_C1_4_4_4:Length_Imp2`"C1-8. Pest inf,crop dis- Shorterm Length_oC1-Imp - Others"'
        byte    SC31_C1_4_4_4:Length_Imp2`"C1-31.Earthquake- Shorterm Length_oC1-Imp - Others"'
_newline
        byte    SC32_C1_4_4_4:Length_Imp2`"C1-32.Volcanic Eruption- Shorterm Length_oC1-Imp - Others"'
        float   SC99_C1_4_4_4R          `"C1-C1-Recode_99.Combined hydromet shocks - Shorterm Length_oC1-Imp- Others"'
        byte    SC1_C1_4_4_4R          `"C1-Recode_Strong winds&rain - Shorterm Length_oC1-Imp- Others"'
        byte    SC2_C1_4_4_4R          `"C1-Recode_Flood - Shorterm Length_oC1-Imp- Others"'
        byte    SC3_C1_4_4_4R          `"C1-Recode_Landslide/mudslide - Shorterm Length_oC1-Imp- Others"'
_newline
        byte    SC4_C1_4_4_4R          `"C1-Recode_Drought- Shorterm Length_oC1-Imp- Others"'
        byte    SC6_C1_4_4_4R          `"C1-Recode_Big waves- Shorterm Length_oC1-Imp- Others"'
        byte    SC7_C1_4_4_4R          `"C1-Recode_Bio hazards- Shorterm Length_oC1-Imp- Others"'
        byte    SC8_C1_4_4_4R          `"C1-Recode_Pest inf,crop dis - Shorterm Length_oC1-Imp- Others"'
        byte    SC31_C1_4_4_4R          `"C1-Recode_Earthquake- Shorterm Length_oC1-Imp- Others"'
        byte    SC32_C1_4_4_4R          `"C1-Recode_Volcanic Eruption- Shorterm Length_oC1-Imp- Others"'
        float   SC99_C2_1_1          `"C2-99.Combined hydromet shocks - Receive or hear warning before shock occurred"'
_newline
        byte    SC1_C2_1_1:Presence `"C2-1.Strong winds&rain - Receive or hear warning before shock occurred"'
        byte    SC2_C2_1_1:Presence `"C2-2. Flood - Receive or hear warning before shock occurred"'
        byte    SC3_C2_1_1:Presence `"C2-3. Landslide/mudslide - Receive or hear warning before shock occurred"'
        byte    SC4_C2_1_1:Presence `"C2-4. Drought- Receive or hear warning before shock occurred"'
        byte    SC6_C2_1_1:Presence `"C2-6. Big waves - Receive or hear warning before shock occurred"'
        byte    SC7_C2_1_1:Presence `"C2-7. Bio hazards- Receive or hear warning before shock occurred"'
_newline
        byte    SC8_C2_1_1:Presence `"C2-8. Pest inf,crop dis - Receive or hear warning before shock occurred"'
        byte    SC31_C2_1_1:Presence `"C2-31.Earthquake- Receive or hear warning before shock occurred"'
        byte    SC32_C2_1_1:Presence `"C2-32.Volcanic Eruption- Receive or hear warning before shock occurred"'
        float   SC99_C2_1_2_1          `"C2-99.Combined hydromet shocks - Warning Source - PAGASA/DOST"'
        float   SC1_C2_1_2_1:Presence `"C2-1.Strong winds&rain - Warning Source - PAGASA/DOST"'
        float   SC2_C2_1_2_1:Presence `"C2-2. Flood - Warning Source - PAGASA/DOST"'
_newline
        float   SC3_C2_1_2_1:Presence `"C2-3. Landslide/mudslide - Warning Source - PAGASA/DOST"'
        float   SC4_C2_1_2_1:Presence `"C2-4. Drought- Warning Source - PAGASA/DOST"'
        float   SC6_C2_1_2_1:Presence `"C2-6. Big waves - Warning Source - PAGASA/DOST"'
        float   SC7_C2_1_2_1:Presence `"C2-7. Bio hazards- Warning Source - PAGASA/DOST"'
        float   SC8_C2_1_2_1:Presence `"C2-8. Pest inf,crop dis - Warning Source - PAGASA/DOST"'
        float   SC31_C2_1_2_1:Presence `"C2-31.Earthquake- Warning Source - PAGASA/DOST"'
_newline
        float   SC32_C2_1_2_1:Presence `"C2-32.Volcanic Eruption- Warning Source - PAGASA/DOST"'
        float   SC99_C2_1_2_2          `"C2-99.Combined hydromet shocks - Warning Source - Provincial DRRMO"'
        float   SC1_C2_1_2_2:Presence `"C2-1.Strong winds&rain - Warning Source - Provincial DRRMO"'
        float   SC2_C2_1_2_2:Presence `"C2-2. Flood - Warning Source - Provincial DRRMO"'
        float   SC3_C2_1_2_2:Presence `"C2-3. Landslide/mudslide - Warning Source - Provincial DRRMO"'
        float   SC4_C2_1_2_2:Presence `"C2-4. Drought- Warning Source - Provincial DRRMO"'
_newline
        float   SC6_C2_1_2_2:Presence `"C2-6. Big waves - Warning Source - Provincial DRRMO"'
        float   SC7_C2_1_2_2:Presence `"C2-7. Bio hazards- Warning Source - Provincial DRRMO"'
        float   SC8_C2_1_2_2:Presence `"C2-8. Pest inf,crop dis - Warning Source - Provincial DRRMO"'
        float   SC31_C2_1_2_2:Presence `"C2-31.Earthquake- Warning Source - Provincial DRRMO"'
        float   SC32_C2_1_2_2:Presence `"C2-32.Volcanic Eruption- Warning Source - Provincial DRRMO"'
        float   SC99_C2_1_2_3          `"C2-99.Combined hydromet shocks - Warning Source - NDRRMC"'
_newline
        float   SC1_C2_1_2_3:Presence `"C2-1.Strong winds&rain - Warning Source - NDRRMC"'
        float   SC2_C2_1_2_3:Presence `"C2-2. Flood - Warning Source - NDRRMC"'
        float   SC3_C2_1_2_3:Presence `"C2-3. Landslide/mudslide - Warning Source - NDRRMC"'
        float   SC4_C2_1_2_3:Presence `"C2-4. Drought- Warning Source - NDRRMC"'
        float   SC6_C2_1_2_3:Presence `"C2-6. Big waves - Warning Source - NDRRMC"'
        float   SC7_C2_1_2_3:Presence `"C2-7. Bio hazards- Warning Source - NDRRMC"'
_newline
        float   SC8_C2_1_2_3:Presence `"C2-8. Pest inf,crop dis - Warning Source - NDRRMC"'
        float   SC31_C2_1_2_3:Presence `"C2-31.Earthquake- Warning Source - NDRRMC"'
        float   SC32_C2_1_2_3:Presence `"C2-32.Volcanic Eruption- Warning Source - NDRRMC"'
        float   SC99_C2_1_2_4          `"C2-99.Combined hydromet shocks - Warning Source - Local media"'
        float   SC1_C2_1_2_4:Presence `"C2-1.Strong winds&rain - Warning Source - Local media"'
        float   SC2_C2_1_2_4:Presence `"C2-2. Flood - Warning Source - Local media"'
_newline
        float   SC3_C2_1_2_4:Presence `"C2-3. Landslide/mudslide - Warning Source - Local media"'
        float   SC4_C2_1_2_4:Presence `"C2-4. Drought- Warning Source - Local media"'
        float   SC6_C2_1_2_4:Presence `"C2-6. Big waves - Warning Source - Local media"'
        float   SC7_C2_1_2_4:Presence `"C2-7. Bio hazards- Warning Source - Local media"'
        float   SC8_C2_1_2_4:Presence `"C2-8. Pest inf,crop dis - Warning Source - Local media"'
        float   SC31_C2_1_2_4:Presence `"C2-31.Earthquake- Warning Source - Local media"'
_newline
        float   SC32_C2_1_2_4:Presence `"C2-32.Volcanic Eruption- Warning Source - Local media"'
        float   SC99_C2_1_2_5          `"C2-99.Combined hydromet shocks - Warning Source - Other government agency"'
        float   SC1_C2_1_2_5:Presence `"C2-1.Strong winds&rain - Warning Source - Other government agency"'
        float   SC2_C2_1_2_5:Presence `"C2-2. Flood - Warning Source - Other government agency"'
        float   SC3_C2_1_2_5:Presence `"C2-3. Landslide/mudslide - Warning Source - Other government agency"'
        float   SC4_C2_1_2_5:Presence `"C2-4. Drought- Warning Source - Other government agency"'
_newline
        float   SC6_C2_1_2_5:Presence `"C2-6. Big waves - Warning Source - Other government agency"'
        float   SC7_C2_1_2_5:Presence `"C2-7. Bio hazards- Warning Source - Other government agency"'
        float   SC8_C2_1_2_5:Presence `"C2-8. Pest inf,crop dis - Warning Source - Other government agency"'
        float   SC31_C2_1_2_5:Presence `"C2-31.Earthquake- Warning Source - Other government agency"'
        float   SC32_C2_1_2_5:Presence `"C2-32.Volcanic Eruption- Warning Source - Other government agency"'
        float   SC99_C2_1_2_6          `"C2-99.Combined hydromet shocks - Warning Source - Other NGO"'
_newline
        float   SC1_C2_1_2_6:Presence `"C2-1.Strong winds&rain - Warning Source - Other NGO"'
        float   SC2_C2_1_2_6:Presence `"C2-2. Flood - Warning Source - Other NGO"'
        float   SC3_C2_1_2_6:Presence `"C2-3. Landslide/mudslide - Warning Source - Other NGO"'
        float   SC4_C2_1_2_6:Presence `"C2-4. Drought- Warning Source - Other NGO"'
        float   SC6_C2_1_2_6:Presence `"C2-6. Big waves - Warning Source - Other NGO"'
        float   SC7_C2_1_2_6:Presence `"C2-7. Bio hazards- Warning Source - Other NGO"'
_newline
        float   SC8_C2_1_2_6:Presence `"C2-8. Pest inf,crop dis - Warning Source - Other NGO"'
        float   SC31_C2_1_2_6:Presence `"C2-31.Earthquake- Warning Source - Other NGO"'
        float   SC32_C2_1_2_6:Presence `"C2-32.Volcanic Eruption- Warning Source - Other NGO"'
        float   SC99_C2_1_2_7          `"C2-99.Combined hydromet shocks - Warning Source - Others"'
        float   SC1_C2_1_2_7:Presence `"C2-1.Strong winds&rain - Warning Source - Others"'
        float   SC2_C2_1_2_7:Presence `"C2-2. Flood - Warning Source - Others"'
_newline
        float   SC3_C2_1_2_7:Presence `"C2-3. Landslide/mudslide - Warning Source - Others"'
        float   SC4_C2_1_2_7:Presence `"C2-4. Drought- Warning Source - Others"'
        float   SC6_C2_1_2_7:Presence `"C2-6. Big waves - Warning Source - Others"'
        float   SC7_C2_1_2_7:Presence `"C2-7. Bio hazards- Warning Source - Others"'
        float   SC8_C2_1_2_7:Presence `"C2-8. Pest inf,crop dis - Warning Source - Others"'
        float   SC31_C2_1_2_7:Presence `"C2-31.Earthquake- Warning Source - Others"'
_newline
        float   SC32_C2_1_2_7:Presence `"C2-32.Volcanic Eruption- Warning Source - Others"'
        str19   SC1_C2_1_2O          `"C2-1.Strong winds&rain - Warning Source - Others Specified"'
        str19   SC2_C2_1_2O          `"C2-2. Flood - Warning Source - Others Specified"'
        byte    SC3_C2_1_2O          `"C2-3. Landslide/mudslide - Warning Source - Others Specified"'
_newline
        byte    SC4_C2_1_2O          `"C2-4. Drought- Warning Source - Others Specified"'
        byte    SC6_C2_1_2O          `"C2-6. Big waves - Warning Source - Others Specified"'
        byte    SC7_C2_1_2O          `"C2-7. Bio hazards- Warning Source - Others Specified"'
        byte    SC8_C2_1_2O          `"C2-8. Pest inf,crop dis - Warning Source - Others Specified"'
        byte    SC31_C2_1_2O          `"C2-31.Earthquake- Warning Source - Others Specified"'
        byte    SC32_C2_1_2O          `"C2-32.Volcanic Eruption- Warning Source - Others Specified"'
_newline
        str28   SC1_C2_1_2OG          `"C2-1.Strong winds&rain - Warning Source - Other government Specified"'
        str28   SC2_C2_1_2OG          `"C2-2. Flood - Warning Source - Other government Specified"'
_newline
        str28   SC3_C2_1_2OG          `"C2-3. Landslide/mudslide - Warning Source - Other government Specified"'
        str4    SC4_C2_1_2OG          `"C2-4. Drought- Warning Source - Other government Specified"'
        str28   SC6_C2_1_2OG          `"C2-6. Big waves - Warning Source - Other government Specified"'
_newline
        str3    SC7_C2_1_2OG          `"C2-7. Bio hazards- Warning Source - Other government Specified"'
        str3    SC8_C2_1_2OG          `"C2-8. Pest inf,crop dis - Warning Source - Other government Specified"'
        str9    SC31_C2_1_2OG          `"C2-31.Earthquake- Warning Source - Other government Specified"'
        str8    SC32_C2_1_2OG          `"C2-32.Volcanic Eruption- Warning Source - Other government Specified"'
        str19   SC1_C2_1_2ONGO          `"C2-1.Strong winds&rain - Warning Source - Other NGO Specified"'
_newline
        str19   SC2_C2_1_2ONGO          `"C2-2. Flood - Warning Source - Other NGO Specified"'
        str9    SC3_C2_1_2ONGO          `"C2-3. Landslide/mudslide - Warning Source - Other NGO Specified"'
        byte    SC4_C2_1_2ONGO          `"C2-4. Drought- Warning Source - Other NGO Specified"'
        byte    SC6_C2_1_2ONGO          `"C2-6. Big waves - Warning Source - Other NGO Specified"'
        byte    SC7_C2_1_2ONGO          `"C2-7. Bio hazards- Warning Source - Other NGO Specified"'
_newline
        byte    SC8_C2_1_2ONGO          `"C2-8. Pest inf,crop dis - Warning Source - Other NGO Specified"'
        byte    SC31_C2_1_2ONGO          `"C2-31.Earthquake- Warning Source - Other NGO Specified"'
        byte    SC32_C2_1_2ONGO          `"C2-32.Volcanic Eruption- Warning Source - Other NGO Specified"'
        float   SC99_C2_1_3          `"C2-99.Combined hydromet shocks - Warning Classification"'
_newline
        byte    SC1_C2_1_3:Warning  `"C2-1.Strong winds&rain - Warning Classification"'
_newline
        byte    SC2_C2_1_3:Warning  `"C2-2. Flood - Warning Classification"'
_newline
        byte    SC3_C2_1_3:Warning  `"C2-3. Landslide/mudslide - Warning Classification"'
_newline
        byte    SC4_C2_1_3:Warning  `"C2-4. Drought- Warning Classification"'
_newline
        byte    SC6_C2_1_3:Warning  `"C2-6. Big waves - Warning Classification"'
_newline
        byte    SC7_C2_1_3:Warning  `"C2-7. Bio hazards- Warning Classification"'
_newline
        byte    SC8_C2_1_3:Warning  `"C2-8. Pest inf,crop dis - Warning Classification"'
_newline
        byte    SC31_C2_1_3:Warning  `"C2-31.Earthquake- Warning Classification"'
_newline
        byte    SC32_C2_1_3:Warning  `"C2-32.Volcanic Eruption- Warning Classification"'
        str10   SC1_C2_1_3O          `"C2-1.Strong winds&rain - Warning Classification Others"'
_newline
        byte    SC2_C2_1_3O          `"C2-2. Flood - Warning Classification Others"'
        byte    SC3_C2_1_3O          `"C2-3. Landslide/mudslide - Warning Classification Others"'
        str12   SC4_C2_1_3O          `"C2-4. Drought- Warning Classification Others"'
        byte    SC6_C2_1_3O          `"C2-6. Big waves - Warning Classification Others"'
        byte    SC7_C2_1_3O          `"C2-7. Bio hazards- Warning Classification Others"'
        byte    SC8_C2_1_3O          `"C2-8. Pest inf,crop dis - Warning Classification Others"'
_newline
        byte    SC31_C2_1_3O          `"C2-31.Earthquake- Warning Classification Others"'
        byte    SC32_C2_1_3O          `"C2-32.Volcanic Eruption- Warning Classification Others"'
        float   SC99_C2_2_1          `"C2-99.Combined hydromet shocks - Conduct any checks?"'
        byte    SC1_C2_2_1:Presence `"C2-1.Strong winds&rain - Conduct any checks?"'
        byte    SC2_C2_2_1:Presence `"C2-2. Flood - Conduct any checks?"'
        byte    SC3_C2_2_1:Presence `"C2-3. Landslide/mudslide - Conduct any checks?"'
_newline
        byte    SC4_C2_2_1:Presence `"C2-4. Drought- Conduct any checks?"'
        byte    SC6_C2_2_1:Presence `"C2-6. Big waves - Conduct any checks?"'
        byte    SC7_C2_2_1:Presence `"C2-7. Bio hazards- Conduct any checks?"'
        byte    SC8_C2_2_1:Presence `"C2-8. Pest inf,crop dis - Conduct any checks?"'
        byte    SC31_C2_2_1:Presence `"C2-31.Earthquake- Conduct any checks?"'
        byte    SC32_C2_2_1:Presence `"C2-32.Volcanic Eruption- Conduct any checks?"'
_newline
        float   SC99_C2_2_2_1          `"C2-99.Combined hydromet shocks -Prep Checks- Check inventory of supplies and equ"'
        float   SC1_C2_2_2_1:Presence `"C2-1.Strong winds&rain -Prep Checks- Check inventory of supplies and equipment"'
        float   SC2_C2_2_2_1:Presence `"C2-2. Flood -Prep Checks- Check inventory of supplies and equipment"'
        float   SC3_C2_2_2_1:Presence `"C2-3. Landslide/mudslide -Prep Checks- Check inventory of supplies and equipment"'
        float   SC4_C2_2_2_1:Presence `"C2-4. Drought-Prep Checks- Check inventory of supplies and equipment"'
        float   SC6_C2_2_2_1:Presence `"C2-6. Big waves -Prep Checks- Check inventory of supplies and equipment"'
_newline
        float   SC7_C2_2_2_1:Presence `"C2-7. Bio hazards-Prep Checks- Check inventory of supplies and equipment"'
        float   SC8_C2_2_2_1:Presence `"C2-8. Pest inf,crop dis -Prep Checks- Check inventory of supplies and equipment"'
        float   SC31_C2_2_2_1:Presence `"C2-31.Earthquake-Prep Checks- Check inventory of supplies and equipment"'
        float   SC32_C2_2_2_1:Presence `"C2-32.Volcanic Eruption-Prep Checks- Check inventory of supplies and equipment"'
        float   SC99_C2_2_2_2          `"C2-99.Combined hydromet shocks -Prep Checks- Check capacity of critical faciliti"'
        float   SC1_C2_2_2_2:Presence `"C2-1.Strong winds&rain -Prep Checks- Check capacity of critical facilities"'
_newline
        float   SC2_C2_2_2_2:Presence `"C2-2. Flood -Prep Checks- Check capacity of critical facilities"'
        float   SC3_C2_2_2_2:Presence `"C2-3. Landslide/mudslide -Prep Checks- Check capacity of critical facilities"'
        float   SC4_C2_2_2_2:Presence `"C2-4. Drought-Prep Checks- Check capacity of critical facilities"'
        float   SC6_C2_2_2_2:Presence `"C2-6. Big waves -Prep Checks- Check capacity of critical facilities"'
        float   SC7_C2_2_2_2:Presence `"C2-7. Bio hazards-Prep Checks- Check capacity of critical facilities"'
        float   SC8_C2_2_2_2:Presence `"C2-8. Pest inf,crop dis -Prep Checks- Check capacity of critical facilities"'
_newline
        float   SC31_C2_2_2_2:Presence `"C2-31.Earthquake-Prep Checks- Check capacity of critical facilities"'
        float   SC32_C2_2_2_2:Presence `"C2-32.Volcanic Eruption-Prep Checks- Check capacity of critical facilities"'
        float   SC99_C2_2_2_3          `"C2-99.Combined hydromet shocks -Prep Checks- Organize DRRM teams and personnel"'
        float   SC1_C2_2_2_3:Presence `"C2-1.Strong winds&rain -Prep Checks- Organize DRRM teams and personnel"'
        float   SC2_C2_2_2_3:Presence `"C2-2. Flood -Prep Checks- Organize DRRM teams and personnel"'
        float   SC3_C2_2_2_3:Presence `"C2-3. Landslide/mudslide -Prep Checks- Organize DRRM teams and personnel"'
_newline
        float   SC4_C2_2_2_3:Presence `"C2-4. Drought-Prep Checks- Organize DRRM teams and personnel"'
        float   SC6_C2_2_2_3:Presence `"C2-6. Big waves -Prep Checks- Organize DRRM teams and personnel"'
        float   SC7_C2_2_2_3:Presence `"C2-7. Bio hazards-Prep Checks- Organize DRRM teams and personnel"'
        float   SC8_C2_2_2_3:Presence `"C2-8. Pest inf,crop dis -Prep Checks- Organize DRRM teams and personnel"'
        float   SC31_C2_2_2_3:Presence `"C2-31.Earthquake-Prep Checks- Organize DRRM teams and personnel"'
        float   SC32_C2_2_2_3:Presence `"C2-32.Volcanic Eruption-Prep Checks- Organize DRRM teams and personnel"'
_newline
        float   SC99_C2_2_2_4          `"C2-99.Combined hydromet shocks -Prep Checks- Enlist volunteers"'
        float   SC1_C2_2_2_4:Presence `"C2-1.Strong winds&rain -Prep Checks- Enlist volunteers"'
        float   SC2_C2_2_2_4:Presence `"C2-2. Flood -Prep Checks- Enlist volunteers"'
        float   SC3_C2_2_2_4:Presence `"C2-3. Landslide/mudslide -Prep Checks- Enlist volunteers"'
        float   SC4_C2_2_2_4:Presence `"C2-4. Drought-Prep Checks- Enlist volunteers"'
        float   SC6_C2_2_2_4:Presence `"C2-6. Big waves -Prep Checks- Enlist volunteers"'
_newline
        float   SC7_C2_2_2_4:Presence `"C2-7. Bio hazards-Prep Checks- Enlist volunteers"'
        float   SC8_C2_2_2_4:Presence `"C2-8. Pest inf,crop dis -Prep Checks- Enlist volunteers"'
        float   SC31_C2_2_2_4:Presence `"C2-31.Earthquake-Prep Checks- Enlist volunteers"'
        float   SC32_C2_2_2_4:Presence `"C2-32.Volcanic Eruption-Prep Checks- Enlist volunteers"'
        float   SC99_C2_2_2_5          `"C2-99.Combined hydromet shocks -Prep Checks- Prepare evacuation centers"'
        float   SC1_C2_2_2_5:Presence `"C2-1.Strong winds&rain -Prep Checks- Prepare evacuation centers"'
_newline
        float   SC2_C2_2_2_5:Presence `"C2-2. Flood -Prep Checks- Prepare evacuation centers"'
        float   SC3_C2_2_2_5:Presence `"C2-3. Landslide/mudslide -Prep Checks- Prepare evacuation centers"'
        float   SC4_C2_2_2_5:Presence `"C2-4. Drought-Prep Checks- Prepare evacuation centers"'
        float   SC6_C2_2_2_5:Presence `"C2-6. Big waves -Prep Checks- Prepare evacuation centers"'
        float   SC7_C2_2_2_5:Presence `"C2-7. Bio hazards-Prep Checks- Prepare evacuation centers"'
        float   SC8_C2_2_2_5:Presence `"C2-8. Pest inf,crop dis -Prep Checks- Prepare evacuation centers"'
_newline
        float   SC31_C2_2_2_5:Presence `"C2-31.Earthquake-Prep Checks- Prepare evacuation centers"'
        float   SC32_C2_2_2_5:Presence `"C2-32.Volcanic Eruption-Prep Checks- Prepare evacuation centers"'
        float   SC99_C2_2_2_6          `"C2-99.Combined hydromet shocks -Prep Checks- Prepare and preposition relief good"'
        float   SC1_C2_2_2_6:Presence `"C2-1.Strong winds&rain -Prep Checks- Prepare and preposition relief goods"'
        float   SC2_C2_2_2_6:Presence `"C2-2. Flood -Prep Checks- Prepare and preposition relief goods"'
        float   SC3_C2_2_2_6:Presence `"C2-3. Landslide/mudslide -Prep Checks- Prepare and preposition relief goods"'
_newline
        float   SC4_C2_2_2_6:Presence `"C2-4. Drought-Prep Checks- Prepare and preposition relief goods"'
        float   SC6_C2_2_2_6:Presence `"C2-6. Big waves -Prep Checks- Prepare and preposition relief goods"'
        float   SC7_C2_2_2_6:Presence `"C2-7. Bio hazards-Prep Checks- Prepare and preposition relief goods"'
        float   SC8_C2_2_2_6:Presence `"C2-8. Pest inf,crop dis -Prep Checks- Prepare and preposition relief goods"'
        float   SC31_C2_2_2_6:Presence `"C2-31.Earthquake-Prep Checks- Prepare and preposition relief goods"'
        float   SC32_C2_2_2_6:Presence `"C2-32.Volcanic Eruption-Prep Checks- Prepare and preposition relief goods"'
_newline
        float   SC99_C2_2_2_7          `"C2-99.Combined hydromet shocks -Prep Checks- Others"'
        float   SC1_C2_2_2_7:Presence `"C2-1.Strong winds&rain -Prep Checks- Others"'
        float   SC2_C2_2_2_7:Presence `"C2-2. Flood -Prep Checks- Others"'
        float   SC3_C2_2_2_7:Presence `"C2-3. Landslide/mudslide -Prep Checks- Others"'
        float   SC4_C2_2_2_7:Presence `"C2-4. Drought-Prep Checks- Others"'
        float   SC6_C2_2_2_7:Presence `"C2-6. Big waves -Prep Checks- Others"'
_newline
        float   SC7_C2_2_2_7:Presence `"C2-7. Bio hazards-Prep Checks- Others"'
        float   SC8_C2_2_2_7:Presence `"C2-8. Pest inf,crop dis -Prep Checks- Others"'
        float   SC31_C2_2_2_7:Presence `"C2-31.Earthquake-Prep Checks- Others"'
        float   SC32_C2_2_2_7:Presence `"C2-32.Volcanic Eruption-Prep Checks- Others"'
        str25   SC1_C2_2_2O          `"C2-1.Strong winds&rain -Prep Checks- Others Specified"'
_newline
        str28   SC2_C2_2_2O          `"C2-2. Flood -Prep Checks- Others Specified"'
        byte    SC3_C2_2_2O          `"C2-3. Landslide/mudslide -Prep Checks- Others Specified"'
_newline
        str46   SC4_C2_2_2O          `"C2-4. Drought-Prep Checks- Others Specified"'
        byte    SC6_C2_2_2O          `"C2-6. Big waves -Prep Checks- Others Specified"'
_newline
        str33   SC7_C2_2_2O          `"C2-7. Bio hazards-Prep Checks- Others Specified"'
        str25   SC8_C2_2_2O          `"C2-8. Pest inf,crop dis -Prep Checks- Others Specified"'
        byte    SC31_C2_2_2O          `"C2-31.Earthquake-Prep Checks- Others Specified"'
_newline
        byte    SC32_C2_2_2O          `"C2-32.Volcanic Eruption-Prep Checks- Others Specified"'
        float   SC99_C2_3_1          `"C2-99.Combined hydromet shocks - Issue warning to constituents?"'
        byte    SC1_C2_3_1:Presence `"C2-1.Strong winds&rain - Issue warning to constituents?"'
        byte    SC2_C2_3_1:Presence `"C2-2. Flood - Issue warning to constituents?"'
        byte    SC3_C2_3_1:Presence `"C2-3. Landslide/mudslide - Issue warning to constituents?"'
        byte    SC4_C2_3_1:Presence `"C2-4. Drought- Issue warning to constituents?"'
_newline
        byte    SC6_C2_3_1:Presence `"C2-6. Big waves - Issue warning to constituents?"'
        byte    SC7_C2_3_1:Presence `"C2-7. Bio hazards- Issue warning to constituents?"'
        byte    SC8_C2_3_1:Presence `"C2-8. Pest inf,crop dis - Issue warning to constituents?"'
        byte    SC31_C2_3_1:Presence `"C2-31.Earthquake- Issue warning to constituents?"'
        byte    SC32_C2_3_1:Presence `"C2-32.Volcanic Eruption- Issue warning to constituents?"'
        float   SC99_C2_3_2          `"C2-99.Combined hydromet shocks - When was the warning?"'
_newline
        byte    SC1_C2_3_2:Warning2 `"C2-1.Strong winds&rain - When was the warning?"'
        byte    SC2_C2_3_2:Warning2 `"C2-2. Flood - When was the warning?"'
_newline
        byte    SC3_C2_3_2:Warning2 `"C2-3. Landslide/mudslide - When was the warning?"'
        byte    SC4_C2_3_2:Warning2 `"C2-4. Drought- When was the warning?"'
_newline
        byte    SC6_C2_3_2:Warning2 `"C2-6. Big waves - When was the warning?"'
        byte    SC7_C2_3_2:Warning2 `"C2-7. Bio hazards- When was the warning?"'
_newline
        byte    SC8_C2_3_2:Warning2 `"C2-8. Pest inf,crop dis - When was the warning?"'
        byte    SC31_C2_3_2:Warning2 `"C2-31.Earthquake- When was the warning?"'
_newline
        byte    SC32_C2_3_2:Warning2 `"C2-32.Volcanic Eruption- When was the warning?"'
        float   SC99_C2_3_2r          `"C2-Recode_99.Combined hydromet shocks - When was the warning?"'
        byte    SC1_C2_3_2r          `"C2-Recode of SC1_G3_2 (1.Strong winds&rain - When was the warning?"'
        byte    SC2_C2_3_2r          `"C2-Recode of SC2_G3_2 (2. Flood - When was the warning?"'
_newline
        byte    SC3_C2_3_2r          `"C2-Recode of SC3_G3_2 (3. Landslide/mudslide - When was the warning?"'
        byte    SC4_C2_3_2r          `"C2-Recode of SC4_G3_2 (4. Drought (El Niño) - When was the warning?"'
        byte    SC6_C2_3_2r          `"C2-Recode of SC6_G3_2 (6. Big waves - When was the warning?"'
        byte    SC7_C2_3_2r          `"C2-Recode of SC7_G3_2 (7. Biological hazards - When was the warning?"'
        byte    SC8_C2_3_2r          `"C2-Recode of SC8_G3_2 (8. Pest inf, crop dis - When was the warning?"'
        byte    SC31_C2_3_2r          `"C2-Recode of SC31_G3_2 (31.Earthquake- When was the warning?"'
        byte    SC32_C2_3_2r          `"C2-Recode of SC32_G3_2 (32.Volcanic Eruption- When was the warning?"'
_newline
        float   SC99_C2_3_3_1          `"C2-99.Combined hydromet shocks - Warning Medium - TV"'
        float   SC1_C2_3_3_1:Presence `"C2-1.Strong winds&rain - Warning Medium - TV"'
        float   SC2_C2_3_3_1:Presence `"C2-2. Flood - Warning Medium - TV"'
        float   SC3_C2_3_3_1:Presence `"C2-3. Landslide/mudslide - Warning Medium - TV"'
        float   SC4_C2_3_3_1:Presence `"C2-4. Drought- Warning Medium - TV"'
        float   SC6_C2_3_3_1:Presence `"C2-6. Big waves - Warning Medium - TV"'
_newline
        float   SC7_C2_3_3_1:Presence `"C2-7. Bio hazards- Warning Medium - TV"'
        float   SC8_C2_3_3_1:Presence `"C2-8. Pest inf,crop dis - Warning Medium - TV"'
        float   SC31_C2_3_3_1:Presence `"C2-31.Earthquake- Warning Medium - TV"'
        float   SC32_C2_3_3_1:Presence `"C2-32.Volcanic Eruption- Warning Medium - TV"'
        float   SC99_C2_3_3_2          `"C2-99.Combined hydromet shocks - Warning Medium - Radio"'
        float   SC1_C2_3_3_2:Presence `"C2-1.Strong winds&rain - Warning Medium - Radio"'
_newline
        float   SC2_C2_3_3_2:Presence `"C2-2. Flood - Warning Medium - Radio"'
        float   SC3_C2_3_3_2:Presence `"C2-3. Landslide/mudslide - Warning Medium - Radio"'
        float   SC4_C2_3_3_2:Presence `"C2-4. Drought- Warning Medium - Radio"'
        float   SC6_C2_3_3_2:Presence `"C2-6. Big waves - Warning Medium - Radio"'
        float   SC7_C2_3_3_2:Presence `"C2-7. Bio hazards- Warning Medium - Radio"'
        float   SC8_C2_3_3_2:Presence `"C2-8. Pest inf,crop dis - Warning Medium - Radio"'
_newline
        float   SC31_C2_3_3_2:Presence `"C2-31.Earthquake- Warning Medium - Radio"'
        float   SC32_C2_3_3_2:Presence `"C2-32.Volcanic Eruption- Warning Medium - Radio"'
        float   SC99_C2_3_3_3          `"C2-99.Combined hydromet shocks - Warning Medium - SMS/Calls"'
        float   SC1_C2_3_3_3:Presence `"C2-1.Strong winds&rain - Warning Medium - SMS/Calls"'
        float   SC2_C2_3_3_3:Presence `"C2-2. Flood - Warning Medium - SMS/Calls"'
        float   SC3_C2_3_3_3:Presence `"C2-3. Landslide/mudslide - Warning Medium - SMS/Calls"'
_newline
        float   SC4_C2_3_3_3:Presence `"C2-4. Drought- Warning Medium - SMS/Calls"'
        float   SC6_C2_3_3_3:Presence `"C2-6. Big waves - Warning Medium - SMS/Calls"'
        float   SC7_C2_3_3_3:Presence `"C2-7. Bio hazards- Warning Medium - SMS/Calls"'
        float   SC8_C2_3_3_3:Presence `"C2-8. Pest inf,crop dis - Warning Medium - SMS/Calls"'
        float   SC31_C2_3_3_3:Presence `"C2-31.Earthquake- Warning Medium - SMS/Calls"'
        float   SC32_C2_3_3_3:Presence `"C2-32.Volcanic Eruption- Warning Medium - SMS/Calls"'
_newline
        float   SC99_C2_3_3_4          `"C2-99.Combined hydromet shocks - Warning Medium - Social Media"'
        float   SC1_C2_3_3_4:Presence `"C2-1.Strong winds&rain - Warning Medium - Social Media"'
        float   SC2_C2_3_3_4:Presence `"C2-2. Flood - Warning Medium - Social Media"'
        float   SC3_C2_3_3_4:Presence `"C2-3. Landslide/mudslide - Warning Medium - Social Media"'
        float   SC4_C2_3_3_4:Presence `"C2-4. Drought- Warning Medium - Social Media"'
        float   SC6_C2_3_3_4:Presence `"C2-6. Big waves - Warning Medium - Social Media"'
_newline
        float   SC7_C2_3_3_4:Presence `"C2-7. Bio hazards- Warning Medium - Social Media"'
        float   SC8_C2_3_3_4:Presence `"C2-8. Pest inf,crop dis - Warning Medium - Social Media"'
        float   SC31_C2_3_3_4:Presence `"C2-31.Earthquake- Warning Medium - Social Media"'
        float   SC32_C2_3_3_4:Presence `"C2-32.Volcanic Eruption- Warning Medium - Social Media"'
        float   SC99_C2_3_3_5          `"C2-99.Combined hydromet shocks - Warning Medium - Others"'
        float   SC1_C2_3_3_5:Presence `"C2-1.Strong winds&rain - Warning Medium - Others"'
_newline
        float   SC2_C2_3_3_5:Presence `"C2-2. Flood - Warning Medium - Others"'
        float   SC3_C2_3_3_5:Presence `"C2-3. Landslide/mudslide - Warning Medium - Others"'
        float   SC4_C2_3_3_5:Presence `"C2-4. Drought- Warning Medium - Others"'
        float   SC6_C2_3_3_5:Presence `"C2-6. Big waves - Warning Medium - Others"'
        float   SC7_C2_3_3_5:Presence `"C2-7. Bio hazards- Warning Medium - Others"'
        float   SC8_C2_3_3_5:Presence `"C2-8. Pest inf,crop dis - Warning Medium - Others"'
_newline
        float   SC31_C2_3_3_5:Presence `"C2-31.Earthquake- Warning Medium - Others"'
        float   SC32_C2_3_3_5:Presence `"C2-32.Volcanic Eruption- Warning Medium - Others"'
        str48   SC1_C2_3_3O          `"C2-1.Strong winds&rain - Warning Medium - Others Specified"'
_newline
        str48   SC2_C2_3_3O          `"C2-2. Flood - Warning Medium - Others Specified"'
_newline
        str23   SC3_C2_3_3O          `"C2-3. Landslide/mudslide - Warning Medium - Others Specified"'
_newline
        str57   SC4_C2_3_3O          `"C2-4. Drought- Warning Medium - Others Specified"'
_newline
        str48   SC6_C2_3_3O          `"C2-6. Big waves - Warning Medium - Others Specified"'
        str10   SC7_C2_3_3O          `"C2-7. Bio hazards- Warning Medium - Others Specified"'
_newline
        str16   SC8_C2_3_3O          `"C2-8. Pest inf,crop dis - Warning Medium - Others Specified"'
        byte    SC31_C2_3_3O          `"C2-31.Earthquake- Warning Medium - Others Specified"'
_newline
        str46   SC32_C2_3_3O          `"C2-32.Volcanic Eruption- Warning Medium - Others Specified"'
        float   SC99_D1_1          `"D1-99.Combined hydromet shocks - Did you issue warning for evac?"'
        byte    SC1_D1_1:Presence `"D1-1.Strong winds&rain - Did you issue warning for evac?"'
_newline
        byte    SC2_D1_1:Presence `"D1-2. Flood - Did you issue warning for evac?"'
        byte    SC3_D1_1:Presence `"D1-3. Landslide/mudslide - Did you issue warning for evac?"'
        byte    SC4_D1_1:Presence `"D1-4. Drought- Did you issue warning for evac?"'
        byte    SC6_D1_1:Presence `"D1-6. Big waves - Did you issue warning for evac?"'
        byte    SC7_D1_1:Presence `"D1-7. Bio hazards- Did you issue warning for evac?"'
        byte    SC8_D1_1:Presence `"D1-8. Pest inf,crop dis - Did you issue warning for evac?"'
_newline
        byte    SC31_D1_1:Presence `"D1-31.Earthquake- Did you issue warning for evac?"'
        byte    SC32_D1_1:Presence `"D1-32.Volcanic Eruption- Did you issue warning for evac?"'
        float   SC99_D1_2_1          `"D1-99.Combined hydromet shocks - Did you issue an order for evac?"'
        byte    SC1_D1_2_1:Presence `"D1-1.Strong winds&rain - Did you issue an order for evac?"'
        byte    SC2_D1_2_1:Presence `"D1-2. Flood - Did you issue an order for evac?"'
        byte    SC3_D1_2_1:Presence `"D1-3. Landslide/mudslide - Did you issue an order for evac?"'
_newline
        byte    SC4_D1_2_1:Presence `"D1-4. Drought- Did you issue an order for evac?"'
        byte    SC6_D1_2_1:Presence `"D1-6. Big waves - Did you issue an order for evac?"'
        byte    SC7_D1_2_1:Presence `"D1-7. Bio hazards- Did you issue an order for evac?"'
        byte    SC8_D1_2_1:Presence `"D1-8. Pest inf,crop dis - Did you issue an order for evac?"'
        byte    SC31_D1_2_1:Presence `"D1-31.Earthquake- Did you issue an order for evac?"'
        byte    SC32_D1_2_1:Presence `"D1-32.Volcanic Eruption- Did you issue an order for evac?"'
_newline
        float   SC99_D1_2_2B          `"D1-99.Combined hydromet shocks - How many brgys covered by order?"'
        int     SC1_D1_2_2B          `"D1-1.Strong winds&rain - How many brgys covered by order?"'
        byte    SC2_D1_2_2B          `"D1-2. Flood - How many brgys covered by order?"'
        byte    SC3_D1_2_2B          `"D1-3. Landslide/mudslide - How many brgys covered by order?"'
        byte    SC4_D1_2_2B          `"D1-4. Drought- How many brgys covered by order?"'
        byte    SC6_D1_2_2B          `"D1-6. Big waves - How many brgys covered by order?"'
_newline
        byte    SC7_D1_2_2B          `"D1-7. Bio hazards- How many brgys covered by order?"'
        byte    SC8_D1_2_2B          `"D1-8. Pest inf,crop dis - How many brgys covered by order?"'
        byte    SC31_D1_2_2B          `"D1-31.Earthquake- How many brgys covered by order?"'
        byte    SC32_D1_2_2B          `"D1-32.Volcanic Eruption- How many brgys covered by order?"'
        float   SC99_D1_2_2T          `"D1-99.Combined hydromet shocks - How many towns covered by order?"'
        byte    SC1_D1_2_2T          `"D1-1.Strong winds&rain - How many towns covered by order?"'
_newline
        byte    SC2_D1_2_2T          `"D1-2. Flood - How many towns covered by order?"'
        byte    SC3_D1_2_2T          `"D1-3. Landslide/mudslide - How many towns covered by order?"'
        byte    SC4_D1_2_2T          `"D1-4. Drought- How many towns covered by order?"'
        byte    SC6_D1_2_2T          `"D1-6. Big waves - How many towns covered by order?"'
        byte    SC7_D1_2_2T          `"D1-7. Bio hazards- How many towns covered by order?"'
        byte    SC8_D1_2_2T          `"D1-8. Pest inf,crop dis - How many towns covered by order?"'
_newline
        byte    SC31_D1_2_2T          `"D1-31.Earthquake- How many towns covered by order?"'
        byte    SC32_D1_2_2T          `"D1-32.Volcanic Eruption- How many towns covered by order?"'
        float   SC99_D1_2_3          `"D1-99.Combined hydromet shocks - When was the order issued?"'
        byte    SC1_D1_2_3:Time_Imp `"D1-1.Strong winds&rain - When was the order issued?"'
_newline
        byte    SC2_D1_2_3:Time_Imp `"D1-2. Flood - When was the order issued?"'
        byte    SC3_D1_2_3:Time_Imp `"D1-3. Landslide/mudslide - When was the order issued?"'
_newline
        byte    SC4_D1_2_3:Time_Imp `"D1-4. Drought- When was the order issued?"'
        byte    SC6_D1_2_3:Time_Imp `"D1-6. Big waves - When was the order issued?"'
_newline
        byte    SC7_D1_2_3:Time_Imp `"D1-7. Bio hazards- When was the order issued?"'
        byte    SC8_D1_2_3:Time_Imp `"D1-8. Pest inf,crop dis - When was the order issued?"'
_newline
        byte    SC31_D1_2_3:Time_Imp `"D1-31.Earthquake- When was the order issued?"'
        byte    SC32_D1_2_3:Time_Imp `"D1-32.Volcanic Eruption- When was the order issued?"'
_newline
        float   SC99_D1_2_3r          `"D1-Recode_99.Combined hydromet shocks - When was the order issued?"'
        byte    SC1_D1_2_3r          `"D1-Recode of SC1_H2_3 (1.Strong winds&rain - When was the order issued?"'
        byte    SC2_D1_2_3r          `"D1-Recode of SC2_H2_3 (2. Flood - When was the order issued?"'
        byte    SC3_D1_2_3r          `"D1-Recode of SC3_H2_3 (3. Landslide/mudslide - When was the order issued?"'
        byte    SC4_D1_2_3r          `"D1-Recode of SC4_H2_3 (4. Drought (El Niño) - When was the order issued?"'
        byte    SC6_D1_2_3r          `"D1-Recode of SC6_H2_3 (6. Big waves - When was the order issued?"'
        byte    SC7_D1_2_3r          `"D1-Recode of SC7_H2_3 (7. Biological hazards - When was the order issued?"'
_newline
        byte    SC8_D1_2_3r          `"D1-Recode of SC8_H2_3 (8. Pest inf, crop dis - When was the order issued?"'
        byte    SC31_D1_2_3r          `"D1-Recode of SC31_H2_3 (31.Earthquake- When was the order issued?"'
        byte    SC32_D1_2_3r          `"D1-Recode of SC32_H2_3 (32.Volcanic Eruption- When was the order issued?"'
        float   SC99_D1_3_1          `"D1-99.Combined hydromet shocks - Was there an evac center?"'
        byte    SC1_D1_3_1:Presence `"D1-1.Strong winds&rain - Was there an evac center?"'
        byte    SC2_D1_3_1:Presence `"D1-2. Flood - Was there an evac center?"'
_newline
        byte    SC3_D1_3_1:Presence `"D1-3. Landslide/mudslide - Was there an evac center?"'
        byte    SC4_D1_3_1:Presence `"D1-4. Drought- Was there an evac center?"'
        byte    SC6_D1_3_1:Presence `"D1-6. Big waves - Was there an evac center?"'
        byte    SC7_D1_3_1:Presence `"D1-7. Bio hazards- Was there an evac center?"'
        byte    SC8_D1_3_1:Presence `"D1-8. Pest inf,crop dis - Was there an evac center?"'
        byte    SC31_D1_3_1:Presence `"D1-31.Earthquake- Was there an evac center?"'
_newline
        byte    SC32_D1_3_1:Presence `"D1-32.Volcanic Eruption- Was there an evac center?"'
        float   SC99_D1_3_2          `"D1-99.Combined hydromet shocks - How many evac centers?"'
        int     SC1_D1_3_2          `"D1-1.Strong winds&rain - How many evac centers?"'
        int     SC2_D1_3_2          `"D1-2. Flood - How many evac centers?"'
        int     SC3_D1_3_2          `"D1-3. Landslide/mudslide - How many evac centers?"'
        int     SC4_D1_3_2          `"D1-4. Drought- How many evac centers?"'
_newline
        int     SC6_D1_3_2          `"D1-6. Big waves - How many evac centers?"'
        byte    SC7_D1_3_2          `"D1-7. Bio hazards- How many evac centers?"'
        byte    SC8_D1_3_2          `"D1-8. Pest inf,crop dis - How many evac centers?"'
        byte    SC31_D1_3_2          `"D1-31.Earthquake- How many evac centers?"'
        byte    SC32_D1_3_2          `"D1-32.Volcanic Eruption- How many evac centers?"'
        float   SC99_D1_3_3B          `"D1-99.Combined hydromet shocks - How many families biggest evac center?"'
_newline
        int     SC1_D1_3_3B          `"D1-1.Strong winds&rain - How many families biggest evac center?"'
        int     SC2_D1_3_3B          `"D1-2. Flood - How many families biggest evac center?"'
        int     SC3_D1_3_3B          `"D1-3. Landslide/mudslide - How many families biggest evac center?"'
        int     SC4_D1_3_3B          `"D1-4. Drought- How many families biggest evac center?"'
        int     SC6_D1_3_3B          `"D1-6. Big waves - How many families biggest evac center?"'
        int     SC7_D1_3_3B          `"D1-7. Bio hazards- How many families biggest evac center?"'
_newline
        byte    SC8_D1_3_3B          `"D1-8. Pest inf,crop dis - How many families biggest evac center?"'
        int     SC31_D1_3_3B          `"D1-31.Earthquake- How many families biggest evac center?"'
        int     SC32_D1_3_3B          `"D1-32.Volcanic Eruption- How many families biggest evac center?"'
        float   SC99_D1_3_3S          `"D1-99.Combined hydromet shocks - How many families smallest evac center?"'
        double  SC1_D1_3_3S          `"D1-1.Strong winds&rain - How many families smallest evac center?"'
        int     SC2_D1_3_3S          `"D1-2. Flood - How many families smallest evac center?"'
_newline
        int     SC3_D1_3_3S          `"D1-3. Landslide/mudslide - How many families smallest evac center?"'
        int     SC4_D1_3_3S          `"D1-4. Drought- How many families smallest evac center?"'
        int     SC6_D1_3_3S          `"D1-6. Big waves - How many families smallest evac center?"'
        byte    SC7_D1_3_3S          `"D1-7. Bio hazards- How many families smallest evac center?"'
        byte    SC8_D1_3_3S          `"D1-8. Pest inf,crop dis - How many families smallest evac center?"'
        byte    SC31_D1_3_3S          `"D1-31.Earthquake- How many families smallest evac center?"'
_newline
        byte    SC32_D1_3_3S          `"D1-32.Volcanic Eruption- How many families smallest evac center?"'
        float   SC99_D1_3_4_1          `"D1-99.Combined hydromet shocks - Evac Center - Public school blg"'
        float   SC1_D1_3_4_1:Presence `"D1-1.Strong winds&rain - Evac Center - Public school blg"'
        float   SC2_D1_3_4_1:Presence `"D1-2. Flood - Evac Center - Public school blg"'
        float   SC3_D1_3_4_1:Presence `"D1-3. Landslide/mudslide - Evac Center - Public school blg"'
        float   SC4_D1_3_4_1:Presence `"D1-4. Drought- Evac Center - Public school blg"'
_newline
        float   SC6_D1_3_4_1:Presence `"D1-6. Big waves - Evac Center - Public school blg"'
        float   SC7_D1_3_4_1:Presence `"D1-7. Bio hazards- Evac Center - Public school blg"'
        float   SC8_D1_3_4_1:Presence `"D1-8. Pest inf,crop dis - Evac Center - Public school blg"'
        float   SC31_D1_3_4_1:Presence `"D1-31.Earthquake- Evac Center - Public school blg"'
        float   SC32_D1_3_4_1:Presence `"D1-32.Volcanic Eruption- Evac Center - Public school blg"'
        float   SC99_D1_3_4_2          `"D1-99.Combined hydromet shocks - Evac Center - Public gym/basketball court, etc."'
_newline
        float   SC1_D1_3_4_2:Presence `"D1-1.Strong winds&rain - Evac Center - Public gym/basketball court, etc."'
        float   SC2_D1_3_4_2:Presence `"D1-2. Flood - Evac Center - Public gym/basketball court, etc."'
        float   SC3_D1_3_4_2:Presence `"D1-3. Landslide/mudslide - Evac Center - Public gym/basketball court, etc."'
        float   SC4_D1_3_4_2:Presence `"D1-4. Drought- Evac Center - Public gym/basketball court, etc."'
        float   SC6_D1_3_4_2:Presence `"D1-6. Big waves - Evac Center - Public gym/basketball court, etc."'
        float   SC7_D1_3_4_2:Presence `"D1-7. Bio hazards- Evac Center - Public gym/basketball court, etc."'
_newline
        float   SC8_D1_3_4_2:Presence `"D1-8. Pest inf,crop dis - Evac Center - Public gym/basketball court, etc."'
        float   SC31_D1_3_4_2:Presence `"D1-31.Earthquake- Evac Center - Public gym/basketball court, etc."'
        float   SC32_D1_3_4_2:Presence `"D1-32.Volcanic Eruption- Evac Center - Public gym/basketball court, etc."'
        float   SC99_D1_3_4_3          `"D1-99.Combined hydromet shocks - Evac Center - Municipal Hall"'
        float   SC1_D1_3_4_3:Presence `"D1-1.Strong winds&rain - Evac Center - Municipal Hall"'
        float   SC2_D1_3_4_3:Presence `"D1-2. Flood - Evac Center - Municipal Hall"'
_newline
        float   SC3_D1_3_4_3:Presence `"D1-3. Landslide/mudslide - Evac Center - Municipal Hall"'
        float   SC4_D1_3_4_3:Presence `"D1-4. Drought- Evac Center - Municipal Hall"'
        float   SC6_D1_3_4_3:Presence `"D1-6. Big waves - Evac Center - Municipal Hall"'
        float   SC7_D1_3_4_3:Presence `"D1-7. Bio hazards- Evac Center - Municipal Hall"'
        float   SC8_D1_3_4_3:Presence `"D1-8. Pest inf,crop dis - Evac Center - Municipal Hall"'
        float   SC31_D1_3_4_3:Presence `"D1-31.Earthquake- Evac Center - Municipal Hall"'
_newline
        float   SC32_D1_3_4_3:Presence `"D1-32.Volcanic Eruption- Evac Center - Municipal Hall"'
        float   SC99_D1_3_4_4          `"D1-99.Combined hydromet shocks - Evac Center - Church"'
        float   SC1_D1_3_4_4:Presence `"D1-1.Strong winds&rain - Evac Center - Church"'
        float   SC2_D1_3_4_4:Presence `"D1-2. Flood - Evac Center - Church"'
        float   SC3_D1_3_4_4:Presence `"D1-3. Landslide/mudslide - Evac Center - Church"'
        float   SC4_D1_3_4_4:Presence `"D1-4. Drought- Evac Center - Church"'
_newline
        float   SC6_D1_3_4_4:Presence `"D1-6. Big waves - Evac Center - Church"'
        float   SC7_D1_3_4_4:Presence `"D1-7. Bio hazards- Evac Center - Church"'
        float   SC8_D1_3_4_4:Presence `"D1-8. Pest inf,crop dis - Evac Center - Church"'
        float   SC31_D1_3_4_4:Presence `"D1-31.Earthquake- Evac Center - Church"'
        float   SC32_D1_3_4_4:Presence `"D1-32.Volcanic Eruption- Evac Center - Church"'
        float   SC99_D1_3_4_5          `"D1-99.Combined hydromet shocks - Evac Center - Private Bldg"'
_newline
        float   SC1_D1_3_4_5:Presence `"D1-1.Strong winds&rain - Evac Center - Private Bldg"'
        float   SC2_D1_3_4_5:Presence `"D1-2. Flood - Evac Center - Private Bldg"'
        float   SC3_D1_3_4_5:Presence `"D1-3. Landslide/mudslide - Evac Center - Private Bldg"'
        float   SC4_D1_3_4_5:Presence `"D1-4. Drought- Evac Center - Private Bldg"'
        float   SC6_D1_3_4_5:Presence `"D1-6. Big waves - Evac Center - Private Bldg"'
        float   SC7_D1_3_4_5:Presence `"D1-7. Bio hazards- Evac Center - Private Bldg"'
_newline
        float   SC8_D1_3_4_5:Presence `"D1-8. Pest inf,crop dis - Evac Center - Private Bldg"'
        float   SC31_D1_3_4_5:Presence `"D1-31.Earthquake- Evac Center - Private Bldg"'
        float   SC32_D1_3_4_5:Presence `"D1-32.Volcanic Eruption- Evac Center - Private Bldg"'
        float   SC99_D1_3_4_6          `"D1-99.Combined hydromet shocks - Evac Center - Others"'
        float   SC1_D1_3_4_6:Presence `"D1-1.Strong winds&rain - Evac Center - Others"'
        float   SC2_D1_3_4_6:Presence `"D1-2. Flood - Evac Center - Others"'
_newline
        float   SC3_D1_3_4_6:Presence `"D1-3. Landslide/mudslide - Evac Center - Others"'
        float   SC4_D1_3_4_6:Presence `"D1-4. Drought- Evac Center - Others"'
        float   SC6_D1_3_4_6:Presence `"D1-6. Big waves - Evac Center - Others"'
        float   SC7_D1_3_4_6:Presence `"D1-7. Bio hazards- Evac Center - Others"'
        float   SC8_D1_3_4_6:Presence `"D1-8. Pest inf,crop dis - Evac Center - Others"'
        float   SC31_D1_3_4_6:Presence `"D1-31.Earthquake- Evac Center - Others"'
_newline
        float   SC32_D1_3_4_6:Presence `"D1-32.Volcanic Eruption- Evac Center - Others"'
        str37   SC1_D1_3_4O          `"D1-1.Strong winds&rain - Evac Center - Others Specified"'
_newline
        str37   SC2_D1_3_4O          `"D1-2. Flood - Evac Center - Others Specified"'
        str27   SC3_D1_3_4O          `"D1-3. Landslide/mudslide - Evac Center - Others Specified"'
_newline
        str14   SC4_D1_3_4O          `"D1-4. Drought- Evac Center - Others Specified"'
        str37   SC6_D1_3_4O          `"D1-6. Big waves - Evac Center - Others Specified"'
        byte    SC7_D1_3_4O          `"D1-7. Bio hazards- Evac Center - Others Specified"'
_newline
        byte    SC8_D1_3_4O          `"D1-8. Pest inf,crop dis - Evac Center - Others Specified"'
        str11   SC31_D1_3_4O          `"D1-31.Earthquake- Evac Center - Others Specified"'
        byte    SC32_D1_3_4O          `"D1-32.Volcanic Eruption- Evac Center - Others Specified"'
        float   SC99_D1_3_5_1          `"D1-99.Combined hydromet shocks - Avail Facilities - Toilets"'
        float   SC1_D1_3_5_1:Presence `"D1-1.Strong winds&rain - Avail Facilities - Toilets"'
        float   SC2_D1_3_5_1:Presence `"D1-2. Flood - Avail Facilities - Toilets"'
_newline
        float   SC3_D1_3_5_1:Presence `"D1-3. Landslide/mudslide - Avail Facilities - Toilets"'
        float   SC4_D1_3_5_1:Presence `"D1-4. Drought- Avail Facilities - Toilets"'
        float   SC6_D1_3_5_1:Presence `"D1-6. Big waves - Avail Facilities - Toilets"'
        float   SC7_D1_3_5_1:Presence `"D1-7. Bio hazards- Avail Facilities - Toilets"'
        float   SC8_D1_3_5_1:Presence `"D1-8. Pest inf,crop dis - Avail Facilities - Toilets"'
        float   SC31_D1_3_5_1:Presence `"D1-31.Earthquake- Avail Facilities - Toilets"'
_newline
        float   SC32_D1_3_5_1:Presence `"D1-32.Volcanic Eruption- Avail Facilities - Toilets"'
        float   SC99_D1_3_5_2          `"D1-99.Combined hydromet shocks - Avail Facilities - Generators"'
        float   SC1_D1_3_5_2:Presence `"D1-1.Strong winds&rain - Avail Facilities - Generators"'
        float   SC2_D1_3_5_2:Presence `"D1-2. Flood - Avail Facilities - Generators"'
        float   SC3_D1_3_5_2:Presence `"D1-3. Landslide/mudslide - Avail Facilities - Generators"'
        float   SC4_D1_3_5_2:Presence `"D1-4. Drought- Avail Facilities - Generators"'
_newline
        float   SC6_D1_3_5_2:Presence `"D1-6. Big waves - Avail Facilities - Generators"'
        float   SC7_D1_3_5_2:Presence `"D1-7. Bio hazards- Avail Facilities - Generators"'
        float   SC8_D1_3_5_2:Presence `"D1-8. Pest inf,crop dis - Avail Facilities - Generators"'
        float   SC31_D1_3_5_2:Presence `"D1-31.Earthquake- Avail Facilities - Generators"'
        float   SC32_D1_3_5_2:Presence `"D1-32.Volcanic Eruption- Avail Facilities - Generators"'
        float   SC99_D1_3_5_3          `"D1-99.Combined hydromet shocks - Avail Facilities - Common Kitchen"'
_newline
        float   SC1_D1_3_5_3:Presence `"D1-1.Strong winds&rain - Avail Facilities - Common Kitchen"'
        float   SC2_D1_3_5_3:Presence `"D1-2. Flood - Avail Facilities - Common Kitchen"'
        float   SC3_D1_3_5_3:Presence `"D1-3. Landslide/mudslide - Avail Facilities - Common Kitchen"'
        float   SC4_D1_3_5_3:Presence `"D1-4. Drought- Avail Facilities - Common Kitchen"'
        float   SC6_D1_3_5_3:Presence `"D1-6. Big waves - Avail Facilities - Common Kitchen"'
        float   SC7_D1_3_5_3:Presence `"D1-7. Bio hazards- Avail Facilities - Common Kitchen"'
_newline
        float   SC8_D1_3_5_3:Presence `"D1-8. Pest inf,crop dis - Avail Facilities - Common Kitchen"'
        float   SC31_D1_3_5_3:Presence `"D1-31.Earthquake- Avail Facilities - Common Kitchen"'
        float   SC32_D1_3_5_3:Presence `"D1-32.Volcanic Eruption- Avail Facilities - Common Kitchen"'
        float   SC99_D1_3_5_4          `"D1-99.Combined hydromet shocks - Avail Facilities - Health Station"'
        float   SC1_D1_3_5_4:Presence `"D1-1.Strong winds&rain - Avail Facilities - Health Station"'
        float   SC2_D1_3_5_4:Presence `"D1-2. Flood - Avail Facilities - Health Station"'
_newline
        float   SC3_D1_3_5_4:Presence `"D1-3. Landslide/mudslide - Avail Facilities - Health Station"'
        float   SC4_D1_3_5_4:Presence `"D1-4. Drought- Avail Facilities - Health Station"'
        float   SC6_D1_3_5_4:Presence `"D1-6. Big waves - Avail Facilities - Health Station"'
        float   SC7_D1_3_5_4:Presence `"D1-7. Bio hazards- Avail Facilities - Health Station"'
        float   SC8_D1_3_5_4:Presence `"D1-8. Pest inf,crop dis - Avail Facilities - Health Station"'
        float   SC31_D1_3_5_4:Presence `"D1-31.Earthquake- Avail Facilities - Health Station"'
_newline
        float   SC32_D1_3_5_4:Presence `"D1-32.Volcanic Eruption- Avail Facilities - Health Station"'
        float   SC99_D1_3_5_5          `"D1-99.Combined hydromet shocks - Avail Facilities - Assembly Area"'
        float   SC1_D1_3_5_5:Presence `"D1-1.Strong winds&rain - Avail Facilities - Assembly Area"'
        float   SC2_D1_3_5_5:Presence `"D1-2. Flood - Avail Facilities - Assembly Area"'
        float   SC3_D1_3_5_5:Presence `"D1-3. Landslide/mudslide - Avail Facilities - Assembly Area"'
        float   SC4_D1_3_5_5:Presence `"D1-4. Drought- Avail Facilities - Assembly Area"'
_newline
        float   SC6_D1_3_5_5:Presence `"D1-6. Big waves - Avail Facilities - Assembly Area"'
        float   SC7_D1_3_5_5:Presence `"D1-7. Bio hazards- Avail Facilities - Assembly Area"'
        float   SC8_D1_3_5_5:Presence `"D1-8. Pest inf,crop dis - Avail Facilities - Assembly Area"'
        float   SC31_D1_3_5_5:Presence `"D1-31.Earthquake- Avail Facilities - Assembly Area"'
        float   SC32_D1_3_5_5:Presence `"D1-32.Volcanic Eruption- Avail Facilities - Assembly Area"'
        float   SC99_D1_3_5_6          `"D1-99.Combined hydromet shocks - Avail Facilities - Others"'
_newline
        float   SC1_D1_3_5_6:Presence `"D1-1.Strong winds&rain - Avail Facilities - Others"'
        float   SC2_D1_3_5_6:Presence `"D1-2. Flood - Avail Facilities - Others"'
        float   SC3_D1_3_5_6:Presence `"D1-3. Landslide/mudslide - Avail Facilities - Others"'
        float   SC4_D1_3_5_6:Presence `"D1-4. Drought- Avail Facilities - Others"'
        float   SC6_D1_3_5_6:Presence `"D1-6. Big waves - Avail Facilities - Others"'
        float   SC7_D1_3_5_6:Presence `"D1-7. Bio hazards- Avail Facilities - Others"'
_newline
        float   SC8_D1_3_5_6:Presence `"D1-8. Pest inf,crop dis - Avail Facilities - Others"'
        float   SC31_D1_3_5_6:Presence `"D1-31.Earthquake- Avail Facilities - Others"'
        float   SC32_D1_3_5_6:Presence `"D1-32.Volcanic Eruption- Avail Facilities - Others"'
        str33   SC1_D1_3_5O          `"D1-1.Strong winds&rain - Avail Facilities - Others Specified"'
_newline
        str34   SC2_D1_3_5O          `"D1-2. Flood - Avail Facilities - Others Specified"'
        str21   SC3_D1_3_5O          `"D1-3. Landslide/mudslide - Avail Facilities - Others Specified"'
        byte    SC4_D1_3_5O          `"D1-4. Drought- Avail Facilities - Others Specified"'
_newline
        str33   SC6_D1_3_5O          `"D1-6. Big waves - Avail Facilities - Others Specified"'
        byte    SC7_D1_3_5O          `"D1-7. Bio hazards- Avail Facilities - Others Specified"'
        byte    SC8_D1_3_5O          `"D1-8. Pest inf,crop dis - Avail Facilities - Others Specified"'
        str10   SC31_D1_3_5O          `"D1-31.Earthquake- Avail Facilities - Others Specified"'
_newline
        byte    SC32_D1_3_5O          `"D1-32.Volcanic Eruption- Avail Facilities - Others Specified"'
        float   SC99_D1_4          `"D1-99.Combined hydromet shocks - Popln Percentage Complied Evac Order"'
        double  SC1_D1_4          `"D1-1.Strong winds&rain - Popln Percentage Complied Evac Order"'
        double  SC2_D1_4          `"D1-2. Flood - Popln Percentage Complied Evac Order"'
        double  SC3_D1_4          `"D1-3. Landslide/mudslide - Popln Percentage Complied Evac Order"'
        byte    SC4_D1_4          `"D1-4. Drought- Popln Percentage Complied Evac Order"'
        double  SC6_D1_4          `"D1-6. Big waves - Popln Percentage Complied Evac Order"'
_newline
        byte    SC7_D1_4          `"D1-7. Bio hazards- Popln Percentage Complied Evac Order"'
        byte    SC8_D1_4          `"D1-8. Pest inf,crop dis - Popln Percentage Complied Evac Order"'
        double  SC31_D1_4          `"D1-31.Earthquake- Popln Percentage Complied Evac Order"'
        double  SC32_D1_4          `"D1-32.Volcanic Eruption- Popln Percentage Complied Evac Order"'
        float   SC99_D1_5          `"D1-99.Combined hydromet shocks - Conduct a forcible evac?"'
        byte    SC1_D1_5:Presence `"D1-1.Strong winds&rain - Conduct a forcible evac?"'
        byte    SC2_D1_5:Presence `"D1-2. Flood - Conduct a forcible evac?"'
_newline
        byte    SC3_D1_5:Presence `"D1-3. Landslide/mudslide - Conduct a forcible evac?"'
        byte    SC4_D1_5:Presence `"D1-4. Drought- Conduct a forcible evac?"'
        byte    SC6_D1_5:Presence `"D1-6. Big waves - Conduct a forcible evac?"'
        byte    SC7_D1_5:Presence `"D1-7. Bio hazards- Conduct a forcible evac?"'
        byte    SC8_D1_5:Presence `"D1-8. Pest inf,crop dis - Conduct a forcible evac?"'
        byte    SC31_D1_5:Presence `"D1-31.Earthquake- Conduct a forcible evac?"'
_newline
        byte    SC32_D1_5:Presence `"D1-32.Volcanic Eruption- Conduct a forcible evac?"'
        float   SC99_D1_6          `"D1-99.Combined hydromet shocks - How long was the evac center used?"'
        byte    SC1_D1_6:Center   `"D1-1.Strong winds&rain - How long was the evac center used?"'
_newline
        byte    SC2_D1_6:Center   `"D1-2. Flood - How long was the evac center used?"'
        byte    SC3_D1_6:Center   `"D1-3. Landslide/mudslide - How long was the evac center used?"'
_newline
        byte    SC4_D1_6:Center   `"D1-4. Drought- How long was the evac center used?"'
        byte    SC6_D1_6:Center   `"D1-6. Big waves - How long was the evac center used?"'
_newline
        byte    SC7_D1_6:Center   `"D1-7. Bio hazards- How long was the evac center used?"'
        byte    SC8_D1_6:Center   `"D1-8. Pest inf,crop dis - How long was the evac center used?"'
_newline
        byte    SC31_D1_6:Center   `"D1-31.Earthquake- How long was the evac center used?"'
        byte    SC32_D1_6:Center   `"D1-32.Volcanic Eruption- How long was the evac center used?"'
        float   SC99_D1_6r          `"D1-Recode_99.Combined hydromet shocks - How long was the evac c…"'
_newline
        byte    SC1_D1_6r          `"D1-Recode-1.Strong winds&rain - How long was the evac center used?"'
        byte    SC2_D1_6r          `"D1-Recode-2. Flood - How long was the evac center used?"'
        byte    SC3_D1_6r          `"D1-Recode-3. Landslide/mudslide - How long was the evac center used?"'
        byte    SC4_D1_6r          `"D1-Recode-4. Drought (El Niño) - How long was the evac center used?"'
        byte    SC6_D1_6r          `"D1-Recode-6. Big waves - How long was the evac center used?"'
        byte    SC7_D1_6r          `"D1-Recode-7. Biological hazards - How long was the evac center used?"'
        byte    SC8_D1_6r          `"D1-Recode-8. Pest inf, crop dis - How long was the evac center used?"'
_newline
        byte    SC31_D1_6r          `"D1-Recode-31.Earthquake- How long was the evac center used?"'
        byte    SC32_D1_6r          `"D1-Recode-32.Volcanic Eruption- How long was the evac center used?"'
        float   SC99_D2_1_1          `"D1-Recode-I_99.Combined hydromet shocks - Conducted search & rescue?"'
        byte    SC1_D2_1_1:Presence `"D2-1. Strong winds&rain - Conducted search & rescue?"'
        byte    SC2_D2_1_1:Presence `"D2-2. Flood - Conducted search & rescue?"'
        byte    SC3_D2_1_1:Presence `"D2-3. Landslide/mudslide - Conducted search & rescue?"'
_newline
        byte    SC4_D2_1_1:Presence `"D2-4. Drought- Conducted search & rescue?"'
        byte    SC6_D2_1_1:Presence `"D2-6. Big waves - Conducted search & rescue?"'
        byte    SC7_D2_1_1:Presence `"D2-7. Bio hazards- Conducted search & rescue?"'
        byte    SC8_D2_1_1:Presence `"D2-8. Pest inf,crop dis - Conducted search & rescue?"'
        byte    SC31_D2_1_1:Presence `"D2-31.Earthquake- Conducted search & rescue?"'
        byte    SC32_D2_1_1:Presence `"D2-32.Volcanic Eruption- Conducted search & rescue?"'
_newline
        float   SC99_D2_1_2          `"D2-99.Combined hydromet shocks - How many rescued?"'
        byte    SC1_D2_1_2:Rescue   `"D2-1. Strong winds&rain - How many rescued?"'
        byte    SC2_D2_1_2:Rescue   `"D2-2. Flood - How many rescued?"'
        byte    SC3_D2_1_2:Rescue   `"D2-3. Landslide/mudslide - How many rescued?"'
_newline
        byte    SC4_D2_1_2:Rescue   `"D2-4. Drought- How many rescued?"'
        byte    SC6_D2_1_2:Rescue   `"D2-6. Big waves - How many rescued?"'
        byte    SC7_D2_1_2:Rescue   `"D2-7. Bio hazards- How many rescued?"'
_newline
        byte    SC8_D2_1_2:Rescue   `"D2-8. Pest inf,crop dis - How many rescued?"'
        byte    SC31_D2_1_2:Rescue   `"D2-31.Earthquake- How many rescued?"'
        byte    SC32_D2_1_2:Rescue   `"D2-32.Volcanic Eruption- How many rescued?"'
        float   SC99_D2_1_2A          `"D2-99.Combined hydromet shocks  - How many rescued? Recoded"'
_newline
        int     SC1_D2_1_2A          `"D2-1. Strong winds&rain - How many rescued? Recoded"'
        int     SC2_D2_1_2A          `"D2-2. Flood - How many rescued? Recoded"'
        int     SC3_D2_1_2A          `"D2-3. Landslide/mudslide - How many rescued? Recoded"'
        byte    SC4_D2_1_2A          `"D2-4. Drought- How many rescued? Recoded"'
        int     SC6_D2_1_2A          `"D2-6. Big waves - How many rescued? Recoded"'
        byte    SC7_D2_1_2A          `"D2-7. Bio hazards- How many rescued? Recoded"'
        byte    SC8_D2_1_2A          `"D2-8. Pest inf, crop dis - How many rescued? Recoded"'
_newline
        int     SC31_D2_1_2A          `"D2-31.Earthquake- How many rescued? Recoded"'
        int     SC32_D2_1_2A          `"D2-32.Volcanic Eruption- How many rescued? Recoded"'
        float   SC99_D2_2_1          `"D2-99.Combined hydromet shocks - Did the shock result in death, illness, injury?"'
        byte    SC1_D2_2_1:Presence `"D2-1. Strong winds&rain - Did the shock result in death, illness, injury?"'
        byte    SC2_D2_2_1:Presence `"D2-2. Flood - Did the shock result in death, illness, injury?"'
        byte    SC3_D2_2_1:Presence `"D2-3. Landslide/mudslide - Did the shock result in death, illness, injury?"'
_newline
        byte    SC4_D2_2_1:Presence `"D2-4. Drought- Did the shock result in death, illness, injury?"'
        byte    SC6_D2_2_1:Presence `"D2-6. Big waves - Did the shock result in death, illness, injury?"'
        byte    SC7_D2_2_1:Presence `"D2-7. Bio hazards- Did the shock result in death, illness, injury?"'
        byte    SC8_D2_2_1:Presence `"D2-8. Pest inf,crop dis - Did the shock result in death, illness, injury?"'
        byte    SC31_D2_2_1:Presence `"D2-31.Earthquake- Did the shock result in death, illness, injury?"'
        byte    SC32_D2_2_1:Presence `"D2-32.Volcanic Eruption- Did the shock result in death, illness, injury?"'
_newline
        float   SC99_D2_2_2_1          `"D2-99.Combined hydromet shocks - Effect of shock - Death"'
        byte    SC1_D2_2_2_1:Presence `"D2-1. Strong winds&rain - Effect of shock - Death"'
        byte    SC2_D2_2_2_1:Presence `"D2-2. Flood - Effect of shock - Death"'
        byte    SC3_D2_2_2_1:Presence `"D2-3. Landslide/mudslide - Effect of shock - Death"'
        byte    SC4_D2_2_2_1:Presence `"D2-4. Drought- Effect of shock - Death"'
        byte    SC6_D2_2_2_1:Presence `"D2-6. Big waves - Effect of shock - Death"'
        byte    SC7_D2_2_2_1:Presence `"D2-7. Bio hazards- Effect of shock - Death"'
        byte    SC8_D2_2_2_1:Presence `"D2-8. Pest inf,crop dis - Effect of shock - Death"'
        byte    SC31_D2_2_2_1:Presence `"D2-31.Earthquake- Effect of shock - Death"'
        byte    SC32_D2_2_2_1:Presence `"D2-32.Volcanic Eruption- Effect of shock - Death"'
        float   SC99_D2_2_2_2          `"D2-99.Combined hydromet shocks - Effect of shock - Injury"'
        byte    SC1_D2_2_2_2:Presence `"D2-1. Strong winds&rain - Effect of shock - Injury"'
        byte    SC2_D2_2_2_2:Presence `"D2-2. Flood - Effect of shock - Injury"'
_newline
        byte    SC3_D2_2_2_2:Presence `"D2-3. Landslide/mudslide - Effect of shock - Injury"'
        byte    SC4_D2_2_2_2:Presence `"D2-4. Drought- Effect of shock - Injury"'
        byte    SC6_D2_2_2_2:Presence `"D2-6. Big waves - Effect of shock - Injury"'
        byte    SC7_D2_2_2_2:Presence `"D2-7. Bio hazards- Effect of shock - Injury"'
        byte    SC8_D2_2_2_2:Presence `"D2-8. Pest inf,crop dis - Effect of shock - Injury"'
        byte    SC31_D2_2_2_2:Presence `"D2-31.Earthquake- Effect of shock - Injury"'
        byte    SC32_D2_2_2_2:Presence `"D2-32.Volcanic Eruption- Effect of shock - Injury"'
        float   SC99_D2_2_2_3          `"D2-99.Combined hydromet shocks - Effect of shock - No. of PPL with Illness"'
        byte    SC1_D2_2_2_3          `"D2-1. Strong winds&rain - Effect of shock - No. of PPL with Illness"'
        byte    SC2_D2_2_2_3          `"D2-2. Flood - Effect of shock - No. of PPL with Illness"'
        byte    SC3_D2_2_2_3          `"D2-3. Landslide/mudslide - Effect of shock - No. of PPL with Illness"'
        byte    SC4_D2_2_2_3          `"D2-4. Drought- Effect of shock - No. of PPL with Illness"'
        byte    SC6_D2_2_2_3          `"D2-6. Big waves - Effect of shock - No. of PPL with Illness"'
        byte    SC7_D2_2_2_3          `"D2-7. Bio hazards- Effect of shock - No. of PPL with Illness"'
        byte    SC8_D2_2_2_3          `"D2-8. Pest inf,crop dis - Effect of shock - No. of PPL with Illness"'
        byte    SC31_D2_2_2_3          `"D2-31.Earthquake- Effect of shock - No. of PPL with Illness"'
        byte    SC32_D2_2_2_3          `"D2-32.Volcanic Eruption- Effect of shock - No. of PPL with Illness"'
_newline
        float   SC99_D2_2_3_1          `"D2-99.Combined hydromet shocks - Effect of shock - Illness"'
        int     SC1_D2_2_3_1:Presence `"D2-1. Strong winds&rain - Effect of shock - Illness"'
        int     SC2_D2_2_3_1:Presence `"D2-2. Flood - Effect of shock - Illness"'
        int     SC3_D2_2_3_1:Presence `"D2-3. Landslide/mudslide - Effect of shock - Illness"'
        byte    SC4_D2_2_3_1:Presence `"D2-4. Drought- Effect of shock - Illness"'
        int     SC6_D2_2_3_1:Presence `"D2-6. Big waves - Effect of shock - Illness"'
_newline
        int     SC7_D2_2_3_1:Presence `"D2-7. Bio hazards- Effect of shock - Illness"'
        byte    SC8_D2_2_3_1:Presence `"D2-8. Pest inf,crop dis - Effect of shock - Illness"'
        byte    SC31_D2_2_3_1:Presence `"D2-31.Earthquake- Effect of shock - Illness"'
        byte    SC32_D2_2_3_1:Presence `"D2-32.Volcanic Eruption- Effect of shock - Illness"'
        float   SC99_D2_2_3_2          `"D2-99.Combined hydromet shocks - Effect of shock - No of. Deaths"'
        double  SC1_D2_2_3_2          `"D2-1. Strong winds&rain - Effect of shock - No of. Deaths"'
_newline
        double  SC2_D2_2_3_2          `"D2-2. Flood - Effect of shock - No of. Deaths"'
        byte    SC3_D2_2_3_2          `"D2-3. Landslide/mudslide - Effect of shock - No of. Deaths"'
        byte    SC4_D2_2_3_2          `"D2-4. Drought- Effect of shock - No of. Deaths"'
        int     SC6_D2_2_3_2          `"D2-6. Big waves - Effect of shock - No of. Deaths"'
        int     SC7_D2_2_3_2          `"D2-7. Bio hazards- Effect of shock - No of. Deaths"'
        byte    SC8_D2_2_3_2          `"D2-8. Pest inf,crop dis - Effect of shock - No of. Deaths"'
_newline
        byte    SC31_D2_2_3_2          `"D2-31.Earthquake- Effect of shock - No of. Deaths"'
        byte    SC32_D2_2_3_2          `"D2-32.Volcanic Eruption- Effect of shock - No of. Deaths"'
        float   SC99_D2_2_3_3          `"D2-99.Combined hydromet shocks - Effect of shock - No. of PPL with Injury"'
        double  SC1_D2_2_3_3          `"D2-1. Strong winds&rain - Effect of shock - No. of PPL with Injury"'
        double  SC2_D2_2_3_3          `"D2-2. Flood - Effect of shock - No. of PPL with Injury"'
        byte    SC3_D2_2_3_3          `"D2-3. Landslide/mudslide - Effect of shock - No. of PPL with Injury"'
_newline
        int     SC4_D2_2_3_3          `"D2-4. Drought- Effect of shock - No. of PPL with Injury"'
        int     SC6_D2_2_3_3          `"D2-6. Big waves - Effect of shock - No. of PPL with Injury"'
        byte    SC7_D2_2_3_3          `"D2-7. Bio hazards- Effect of shock - No. of PPL with Injury"'
        byte    SC8_D2_2_3_3          `"D2-8. Pest inf,crop dis - Effect of shock - No. of PPL with Injury"'
        int     SC31_D2_2_3_3          `"D2-31.Earthquake- Effect of shock - No. of PPL with Injury"'
        byte    SC32_D2_2_3_3          `"D2-32.Volcanic Eruption- Effect of shock - No. of PPL with Injury"'
_newline
        float   SC99_D2_3_1          `"D2-99.Combined hydromet shocks - any LGU emp who died, got sick or injured?"'
        byte    SC1_D2_3_1:Presence `"D2-1. Strong winds&rain - any LGU emp who died, got sick or injured?"'
        byte    SC2_D2_3_1:Presence `"D2-2. Flood - any LGU emp who died, got sick or injured?"'
        byte    SC3_D2_3_1:Presence `"D2-3. Landslide/mudslide - any LGU emp who died, got sick or injured?"'
        byte    SC4_D2_3_1:Presence `"D2-4. Drought- any LGU emp who died, got sick or injured?"'
        byte    SC6_D2_3_1:Presence `"D2-6. Big waves - any LGU emp who died, got sick or injured?"'
_newline
        byte    SC7_D2_3_1:Presence `"D2-7. Bio hazards- any LGU emp who died, got sick or injured?"'
        byte    SC8_D2_3_1:Presence `"D2-8. Pest inf,crop dis - any LGU emp who died, got sick or injured?"'
        byte    SC31_D2_3_1:Presence `"D2-31.Earthquake- any LGU emp who died, got sick or injured?"'
        byte    SC32_D2_3_1:Presence `"D2-32.Volcanic Eruption- any LGU emp who died, got sick or injured?"'
        float   SC99_D2_3_2D          `"D2-99.Combined hydromet shocks - No. of LGU - Death"'
        byte    SC1_D2_3_2D          `"D2-1. Strong winds&rain - No. of LGU - Death"'
_newline
        byte    SC2_D2_3_2D          `"D2-2. Flood - No. of LGU - Death"'
        byte    SC3_D2_3_2D          `"D2-3. Landslide/mudslide - No. of LGU - Death"'
        byte    SC4_D2_3_2D          `"D2-4. Drought- No. of LGU - Death"'
        byte    SC6_D2_3_2D          `"D2-6. Big waves - No. of LGU - Death"'
        byte    SC7_D2_3_2D          `"D2-7. Bio hazards- No. of LGU - Death"'
        byte    SC8_D2_3_2D          `"D2-8. Pest inf,crop dis - No. of LGU - Death"'
_newline
        byte    SC31_D2_3_2D          `"D2-31.Earthquake- No. of LGU - Death"'
        byte    SC32_D2_3_2D          `"D2-32.Volcanic Eruption- No. of LGU - Death"'
        float   SC99_D2_3_2I          `"D2-99.Combined hydromet shocks - No. of LGU - Injured"'
        byte    SC1_D2_3_2I          `"D2-1. Strong winds&rain - No. of LGU - Injured"'
        byte    SC2_D2_3_2I          `"D2-2. Flood - No. of LGU - Injured"'
        byte    SC3_D2_3_2I          `"D2-3. Landslide/mudslide - No. of LGU - Injured"'
_newline
        byte    SC4_D2_3_2I          `"D2-4. Drought- No. of LGU - Injured"'
        byte    SC6_D2_3_2I          `"D2-6. Big waves - No. of LGU - Injured"'
        byte    SC7_D2_3_2I          `"D2-7. Bio hazards- No. of LGU - Injured"'
        byte    SC8_D2_3_2I          `"D2-8. Pest inf,crop dis - No. of LGU - Injured"'
        int     SC31_D2_3_2I          `"D2-31.Earthquake- No. of LGU - Injured"'
        byte    SC32_D2_3_2I          `"D2-32.Volcanic Eruption- No. of LGU - Injured"'
_newline
        float   SC99_D2_3_2S          `"D2-99.Combined hydromet shocks - No. of LGU - Illness"'
        byte    SC1_D2_3_2S          `"D2-1. Strong winds&rain - No. of LGU - Illness"'
        int     SC2_D2_3_2S          `"D2-2. Flood - No. of LGU - Illness"'
        byte    SC3_D2_3_2S          `"D2-3. Landslide/mudslide - No. of LGU - Illness"'
        byte    SC4_D2_3_2S          `"D2-4. Drought- No. of LGU - Illness"'
        byte    SC6_D2_3_2S          `"D2-6. Big waves - No. of LGU - Illness"'
_newline
        byte    SC7_D2_3_2S          `"D2-7. Bio hazards- No. of LGU - Illness"'
        byte    SC8_D2_3_2S          `"D2-8. Pest inf,crop dis - No. of LGU - Illness"'
        byte    SC31_D2_3_2S          `"D2-31.Earthquake- No. of LGU - Illness"'
        byte    SC32_D2_3_2S          `"D2-32.Volcanic Eruption- No. of LGU - Illness"'
        float   SC99_D3_1          `"D3-99.Combined hydromet shocks - Declared State of Calamity?"'
        byte    SC1_D3_1:Presence `"D3-1. Strong winds&rain - Declared State of Calamity?"'
_newline
        byte    SC2_D3_1:Presence `"D3-2. Flood - Declared State of Calamity?"'
        byte    SC3_D3_1:Presence `"D3-3. Landslide/mudslide - Declared State of Calamity?"'
        byte    SC4_D3_1:Presence `"D3-4. Drought- Declared State of Calamity?"'
        byte    SC6_D3_1:Presence `"D3-6. Big waves - Declared State of Calamity?"'
        byte    SC7_D3_1:Presence `"D3-7. Bio hazards- Declared State of Calamity?"'
        byte    SC8_D3_1:Presence `"D3-8. Pest inf,crop dis - Declared State of Calamity?"'
_newline
        byte    SC31_D3_1:Presence `"D3-31.Earthquake- Declared State of Calamity?"'
        byte    SC32_D3_1:Presence `"D3-32.Volcanic Eruption- Declared State of Calamity?"'
        float   SC99_D3_2_1          `"D3-99.Combined hydromet shocks - Used Quick Response Fund?"'
        byte    SC1_D3_2_1:Presence `"D3-1. Strong winds&rain - Used Quick Response Fund?"'
        byte    SC2_D3_2_1:Presence `"D3-2. Flood - Used Quick Response Fund?"'
        byte    SC3_D3_2_1:Presence `"D3-3. Landslide/mudslide - Used Quick Response Fund?"'
_newline
        byte    SC4_D3_2_1:Presence `"D3-4. Drought- Used Quick Response Fund?"'
        byte    SC6_D3_2_1:Presence `"D3-6. Big waves - Used Quick Response Fund?"'
        byte    SC7_D3_2_1:Presence `"D3-7. Bio hazards- Used Quick Response Fund?"'
        byte    SC8_D3_2_1:Presence `"D3-8. Pest inf,crop dis - Used Quick Response Fund?"'
        byte    SC31_D3_2_1:Presence `"D3-31.Earthquake- Used Quick Response Fund?"'
        byte    SC32_D3_2_1:Presence `"D3-32.Volcanic Eruption- Used Quick Response Fund?"'
_newline
        float   SC99_D3_2_2          `"D3-99.Combined hydromet shocks - How much Quick Response Fund was used?"'
        double  SC1_D3_2_2          `"D3-1. Strong winds&rain - How much Quick Response Fund was used?"'
        double  SC2_D3_2_2          `"D3-2. Flood - How much Quick Response Fund was used?"'
        double  SC3_D3_2_2          `"D3-3. Landslide/mudslide - How much Quick Response Fund was used?"'
        double  SC4_D3_2_2          `"D3-4. Drought- How much Quick Response Fund was used?"'
        double  SC6_D3_2_2          `"D3-6. Big waves - How much Quick Response Fund was used?"'
_newline
        long    SC7_D3_2_2          `"D3-7. Bio hazards- How much Quick Response Fund was used?"'
        long    SC8_D3_2_2          `"D3-8. Pest inf,crop dis - How much Quick Response Fund was used?"'
        double  SC31_D3_2_2          `"D3-31.Earthquake- How much Quick Response Fund was used?"'
        byte    SC32_D3_2_2          `"D3-32.Volcanic Eruption- How much Quick Response Fund was used?"'
        float   SC99_D3_2_3_1          `"D3-99.Combined hydromet shocks - Fund Use - Search&Rescue"'
        byte    SC1_D3_2_3_1:Presence `"D3-1. Strong winds&rain - Fund Use - Search&Rescue"'
        byte    SC2_D3_2_3_1:Presence `"D3-2. Flood - Fund Use - Search&Rescue"'
        byte    SC3_D3_2_3_1:Presence `"D3-3. Landslide/mudslide - Fund Use - Search&Rescue"'
_newline
        byte    SC4_D3_2_3_1:Presence `"D3-4. Drought- Fund Use - Search&Rescue"'
        byte    SC6_D3_2_3_1:Presence `"D3-6. Big waves - Fund Use - Search&Rescue"'
        byte    SC7_D3_2_3_1:Presence `"D3-7. Bio hazards- Fund Use - Search&Rescue"'
        byte    SC8_D3_2_3_1:Presence `"D3-8. Pest inf,crop dis - Fund Use - Search&Rescue"'
        byte    SC31_D3_2_3_1:Presence `"D3-31.Earthquake- Fund Use - Search&Rescue"'
        byte    SC32_D3_2_3_1:Presence `"D3-32.Volcanic Eruption- Fund Use - Search&Rescue"'
        float   SC99_D3_2_3_10          `"D3-99.Combined hydromet shocks - Fund Use - Replacement & Repair of Lost Assets"'
        byte    SC1_D3_2_3_10:Presence `"D3-1. Strong winds&rain - Fund Use - Replacement & Repair of Lost Assets"'
        byte    SC2_D3_2_3_10:Presence `"D3-2. Flood - Fund Use - Replacement & Repair of Lost Assets"'
        byte    SC3_D3_2_3_10:Presence `"D3-3. Landslide/mudslide - Fund Use - Replacement & Repair of Lost Assets"'
        byte    SC4_D3_2_3_10:Presence `"D3-4. Drought- Fund Use - Replacement & Repair of Lost Assets"'
        byte    SC6_D3_2_3_10:Presence `"D3-6. Big waves - Fund Use - Replacement & Repair of Lost Assets"'
        byte    SC7_D3_2_3_10:Presence `"D3-7. Bio hazards- Fund Use - Replacement & Repair of Lost Assets"'
        byte    SC8_D3_2_3_10:Presence `"D3-8. Pest inf,crop dis - Fund Use - Replacement & Repair of Lost Assets"'
_newline
        byte    SC31_D3_2_3_10:Presence `"D3-31.Earthquake- Fund Use - Replacement & Repair of Lost Assets"'
        byte    SC32_D3_2_3_10:Presence `"D3-32.Volcanic Eruption- Fund Use - Replacement & Repair of Lost Assets"'
        float   SC99_D3_2_3_11          `"D3-99.Combined hydromet shocks - Fund Use - Monetary Assistance"'
        byte    SC1_D3_2_3_11:Presence `"D3-1. Strong winds&rain - Fund Use - Monetary Assistance"'
        byte    SC2_D3_2_3_11:Presence `"D3-2. Flood - Fund Use - Monetary Assistance"'
        byte    SC3_D3_2_3_11:Presence `"D3-3. Landslide/mudslide - Fund Use - Monetary Assistance"'
        byte    SC4_D3_2_3_11:Presence `"D3-4. Drought- Fund Use - Monetary Assistance"'
        byte    SC6_D3_2_3_11:Presence `"D3-6. Big waves - Fund Use - Monetary Assistance"'
        byte    SC7_D3_2_3_11:Presence `"D3-7. Bio hazards- Fund Use - Monetary Assistance"'
        byte    SC8_D3_2_3_11:Presence `"D3-8. Pest inf,crop dis - Fund Use - Monetary Assistance"'
        byte    SC31_D3_2_3_11:Presence `"D3-31.Earthquake- Fund Use - Monetary Assistance"'
        byte    SC32_D3_2_3_11:Presence `"D3-32.Volcanic Eruption- Fund Use - Monetary Assistance"'
        float   SC99_D3_2_3_12          `"D3-99.Combined hydromet shocks - Fund Use - Others"'
_newline
        byte    SC1_D3_2_3_12:Presence `"D3-1. Strong winds&rain - Fund Use - Others"'
        byte    SC2_D3_2_3_12:Presence `"D3-2. Flood - Fund Use - Others"'
        byte    SC3_D3_2_3_12:Presence `"D3-3. Landslide/mudslide - Fund Use - Others"'
        byte    SC4_D3_2_3_12:Presence `"D3-4. Drought- Fund Use - Others"'
        byte    SC6_D3_2_3_12:Presence `"D3-6. Big waves - Fund Use - Others"'
        byte    SC7_D3_2_3_12:Presence `"D3-7. Bio hazards- Fund Use - Others"'
        byte    SC8_D3_2_3_12:Presence `"D3-8. Pest inf,crop dis - Fund Use - Others"'
        byte    SC31_D3_2_3_12:Presence `"D3-31.Earthquake- Fund Use - Others"'
        byte    SC32_D3_2_3_12:Presence `"D3-32.Volcanic Eruption- Fund Use - Others"'
        float   SC99_D3_2_3_2          `"D3-99.Combined hydromet shocks - Fund Use - Relief Goods Procurement"'
        byte    SC1_D3_2_3_2:Presence `"D3-1. Strong winds&rain - Fund Use - Relief Goods Procurement"'
        byte    SC2_D3_2_3_2:Presence `"D3-2. Flood - Fund Use - Relief Goods Procurement"'
        byte    SC3_D3_2_3_2:Presence `"D3-3. Landslide/mudslide - Fund Use - Relief Goods Procurement"'
        byte    SC4_D3_2_3_2:Presence `"D3-4. Drought- Fund Use - Relief Goods Procurement"'
_newline
        byte    SC6_D3_2_3_2:Presence `"D3-6. Big waves - Fund Use - Relief Goods Procurement"'
        byte    SC7_D3_2_3_2:Presence `"D3-7. Bio hazards- Fund Use - Relief Goods Procurement"'
        byte    SC8_D3_2_3_2:Presence `"D3-8. Pest inf,crop dis - Fund Use - Relief Goods Procurement"'
        byte    SC31_D3_2_3_2:Presence `"D3-31.Earthquake- Fund Use - Relief Goods Procurement"'
        byte    SC32_D3_2_3_2:Presence `"D3-32.Volcanic Eruption- Fund Use - Relief Goods Procurement"'
        float   SC99_D3_2_3_3          `"D3-99.Combined hydromet shocks - Fund Use - Soup Kitchen"'
        byte    SC1_D3_2_3_3:Presence `"D3-1. Strong winds&rain - Fund Use - Soup Kitchen"'
        byte    SC2_D3_2_3_3:Presence `"D3-2. Flood - Fund Use - Soup Kitchen"'
        byte    SC3_D3_2_3_3:Presence `"D3-3. Landslide/mudslide - Fund Use - Soup Kitchen"'
        byte    SC4_D3_2_3_3:Presence `"D3-4. Drought- Fund Use - Soup Kitchen"'
        byte    SC6_D3_2_3_3:Presence `"D3-6. Big waves - Fund Use - Soup Kitchen"'
        byte    SC7_D3_2_3_3:Presence `"D3-7. Bio hazards- Fund Use - Soup Kitchen"'
        byte    SC8_D3_2_3_3:Presence `"D3-8. Pest inf,crop dis - Fund Use - Soup Kitchen"'
        byte    SC31_D3_2_3_3:Presence `"D3-31.Earthquake- Fund Use - Soup Kitchen"'
_newline
        byte    SC32_D3_2_3_3:Presence `"D3-32.Volcanic Eruption- Fund Use - Soup Kitchen"'
        float   SC99_D3_2_3_4          `"D3-99.Combined hydromet shocks - Fund Use - other Relief Ops"'
        byte    SC1_D3_2_3_4:Presence `"D3-1. Strong winds&rain - Fund Use - other Relief Ops"'
        byte    SC2_D3_2_3_4:Presence `"D3-2. Flood - Fund Use - other Relief Ops"'
        byte    SC3_D3_2_3_4:Presence `"D3-3. Landslide/mudslide - Fund Use - other Relief Ops"'
        byte    SC4_D3_2_3_4:Presence `"D3-4. Drought- Fund Use - other Relief Ops"'
        byte    SC6_D3_2_3_4:Presence `"D3-6. Big waves - Fund Use - other Relief Ops"'
        byte    SC7_D3_2_3_4:Presence `"D3-7. Bio hazards- Fund Use - other Relief Ops"'
        byte    SC8_D3_2_3_4:Presence `"D3-8. Pest inf,crop dis - Fund Use - other Relief Ops"'
        byte    SC31_D3_2_3_4:Presence `"D3-31.Earthquake- Fund Use - other Relief Ops"'
        byte    SC32_D3_2_3_4:Presence `"D3-32.Volcanic Eruption- Fund Use - other Relief Ops"'
        float   SC99_D3_2_3_5          `"D3-99.Combined hydromet shocks - Fund Use - Clean-up Ops"'
        byte    SC1_D3_2_3_5:Presence `"D3-1. Strong winds&rain - Fund Use - Clean-up Ops"'
_newline
        byte    SC2_D3_2_3_5:Presence `"D3-2. Flood - Fund Use - Clean-up Ops"'
        byte    SC3_D3_2_3_5:Presence `"D3-3. Landslide/mudslide - Fund Use - Clean-up Ops"'
        byte    SC4_D3_2_3_5:Presence `"D3-4. Drought- Fund Use - Clean-up Ops"'
        byte    SC6_D3_2_3_5:Presence `"D3-6. Big waves - Fund Use - Clean-up Ops"'
        byte    SC7_D3_2_3_5:Presence `"D3-7. Bio hazards- Fund Use - Clean-up Ops"'
        byte    SC8_D3_2_3_5:Presence `"D3-8. Pest inf,crop dis - Fund Use - Clean-up Ops"'
        byte    SC31_D3_2_3_5:Presence `"D3-31.Earthquake- Fund Use - Clean-up Ops"'
        byte    SC32_D3_2_3_5:Presence `"D3-32.Volcanic Eruption- Fund Use - Clean-up Ops"'
        float   SC99_D3_2_3_6          `"D3-99.Combined hydromet shocks - Fund Use - Restoration of Lifeline Services"'
        byte    SC1_D3_2_3_6:Presence `"D3-1. Strong winds&rain - Fund Use - Restoration of Lifeline Services"'
        byte    SC2_D3_2_3_6:Presence `"D3-2. Flood - Fund Use - Restoration of Lifeline Services"'
        byte    SC3_D3_2_3_6:Presence `"D3-3. Landslide/mudslide - Fund Use - Restoration of Lifeline Services"'
        byte    SC4_D3_2_3_6:Presence `"D3-4. Drought- Fund Use - Restoration of Lifeline Services"'
        byte    SC6_D3_2_3_6:Presence `"D3-6. Big waves - Fund Use - Restoration of Lifeline Services"'
_newline
        byte    SC7_D3_2_3_6:Presence `"D3-7. Bio hazards- Fund Use - Restoration of Lifeline Services"'
        byte    SC8_D3_2_3_6:Presence `"D3-8. Pest inf,crop dis - Fund Use - Restoration of Lifeline Services"'
        byte    SC31_D3_2_3_6:Presence `"D3-31.Earthquake- Fund Use - Restoration of Lifeline Services"'
        byte    SC32_D3_2_3_6:Presence `"D3-32.Volcanic Eruption- Fund Use - Restoration of Lifeline Services"'
        float   SC99_D3_2_3_7          `"D3-99.Combined hydromet shocks - Fund Use - Employment&Livelihood"'
        byte    SC1_D3_2_3_7:Presence `"D3-1. Strong winds&rain - Fund Use - Employment&Livelihood"'
        byte    SC2_D3_2_3_7:Presence `"D3-2. Flood - Fund Use - Employment&Livelihood"'
        byte    SC3_D3_2_3_7:Presence `"D3-3. Landslide/mudslide - Fund Use - Employment&Livelihood"'
        byte    SC4_D3_2_3_7:Presence `"D3-4. Drought- Fund Use - Employment&Livelihood"'
        byte    SC6_D3_2_3_7:Presence `"D3-6. Big waves - Fund Use - Employment&Livelihood"'
        byte    SC7_D3_2_3_7:Presence `"D3-7. Bio hazards- Fund Use - Employment&Livelihood"'
        byte    SC8_D3_2_3_7:Presence `"D3-8. Pest inf,crop dis - Fund Use - Employment&Livelihood"'
        byte    SC31_D3_2_3_7:Presence `"D3-31.Earthquake- Fund Use - Employment&Livelihood"'
        byte    SC32_D3_2_3_7:Presence `"D3-32.Volcanic Eruption- Fund Use - Employment&Livelihood"'
_newline
        float   SC99_D3_2_3_8          `"D3-99.Combined hydromet shocks - Fund Use - Housing&Relocation"'
        byte    SC1_D3_2_3_8:Presence `"D3-1. Strong winds&rain - Fund Use - Housing&Relocation"'
        byte    SC2_D3_2_3_8:Presence `"D3-2. Flood - Fund Use - Housing&Relocation"'
        byte    SC3_D3_2_3_8:Presence `"D3-3. Landslide/mudslide - Fund Use - Housing&Relocation"'
        byte    SC4_D3_2_3_8:Presence `"D3-4. Drought- Fund Use - Housing&Relocation"'
        byte    SC6_D3_2_3_8:Presence `"D3-6. Big waves - Fund Use - Housing&Relocation"'
        byte    SC7_D3_2_3_8:Presence `"D3-7. Bio hazards- Fund Use - Housing&Relocation"'
        byte    SC8_D3_2_3_8:Presence `"D3-8. Pest inf,crop dis - Fund Use - Housing&Relocation"'
        byte    SC31_D3_2_3_8:Presence `"D3-31.Earthquake- Fund Use - Housing&Relocation"'
        byte    SC32_D3_2_3_8:Presence `"D3-32.Volcanic Eruption- Fund Use - Housing&Relocation"'
        float   SC99_D3_2_3_9          `"D3-99.Combined hydromet shocks - Fund Use - Reconstruction Damaged Bldg"'
        byte    SC1_D3_2_3_9:Presence `"D3-1. Strong winds&rain - Fund Use - Reconstruction Damaged Bldg"'
        byte    SC2_D3_2_3_9:Presence `"D3-2. Flood - Fund Use - Reconstruction Damaged Bldg"'
_newline
        byte    SC3_D3_2_3_9:Presence `"D3-3. Landslide/mudslide - Fund Use - Reconstruction Damaged Bldg"'
        byte    SC4_D3_2_3_9:Presence `"D3-4. Drought- Fund Use - Reconstruction Damaged Bldg"'
        byte    SC6_D3_2_3_9:Presence `"D3-6. Big waves - Fund Use - Reconstruction Damaged Bldg"'
        byte    SC7_D3_2_3_9:Presence `"D3-7. Bio hazards- Fund Use - Reconstruction Damaged Bldg"'
        byte    SC8_D3_2_3_9:Presence `"D3-8. Pest inf,crop dis - Fund Use - Reconstruction Damaged Bldg"'
        byte    SC31_D3_2_3_9:Presence `"D3-31.Earthquake- Fund Use - Reconstruction Damaged Bldg"'
        byte    SC32_D3_2_3_9:Presence `"D3-32.Volcanic Eruption- Fund Use - Reconstruction Damaged Bldg"'
        str23   SC1_D3_2_3o_12          `"D3-1. Strong winds&rain - Fund Use - Others Specified"'
_newline
        str23   SC2_D3_2_3o_12          `"D3-2. Flood - Fund Use - Others Specified"'
        str23   SC3_D3_2_3o_12          `"D3-3. Landslide/mudslide - Fund Use - Others Specified"'
_newline
        str48   SC4_D3_2_3o_12          `"D3-4. Drought- Fund Use - Others Specified"'
_newline
        str23   SC6_D3_2_3o_12          `"D3-6. Big waves - Fund Use - Others Specified"'
        str20   SC7_D3_2_3o_12          `"D3-7. Bio hazards- Fund Use - Others Specified"'
        str21   SC8_D3_2_3o_12          `"D3-8. Pest inf,crop dis - Fund Use - Others Specified"'
_newline
        str15   SC31_D3_2_3o_12          `"D3-31.Earthquake- Fund Use - Others Specified"'
        byte    SC32_D3_2_3o_12          `"D3-32.Volcanic Eruption- Fund Use - Others Specified"'
        float   SC99_D3_2_4_1          `"D3-99.Combined hydromet shocks - Fund Use Amt- Search&Rescue"'
        double  SC1_D3_2_4_1          `"D3-1. Strong winds&rain - Fund Use Amt- Search&Rescue"'
        double  SC2_D3_2_4_1          `"D3-2. Flood - Fund Use Amt- Search&Rescue"'
        double  SC3_D3_2_4_1          `"D3-3. Landslide/mudslide - Fund Use Amt- Search&Rescue"'
_newline
        double  SC4_D3_2_4_1          `"D3-4. Drought- Fund Use Amt- Search&Rescue"'
        byte    SC6_D3_2_4_1          `"D3-6. Big waves - Fund Use Amt- Search&Rescue"'
        byte    SC7_D3_2_4_1          `"D3-7. Bio hazards- Fund Use Amt- Search&Rescue"'
        byte    SC8_D3_2_4_1          `"D3-8. Pest inf,crop dis - Fund Use Amt- Search&Rescue"'
        double  SC31_D3_2_4_1          `"D3-31.Earthquake- Fund Use Amt- Search&Rescue"'
        byte    SC32_D3_2_4_1          `"D3-32.Volcanic Eruption- Fund Use Amt- Search&Rescue"'
_newline
        float   SC99_D3_2_4_10          `"D3-99.Combined hydromet shocks - Fund Use Amt- Replacement & Repair of Lost Asse"'
        double  SC1_D3_2_4_10          `"D3-1. Strong winds&rain - Fund Use Amt- Replacement & Repair of Lost Assets"'
        double  SC2_D3_2_4_10          `"D3-2. Flood - Fund Use Amt- Replacement & Repair of Lost Assets"'
        double  SC3_D3_2_4_10          `"D3-3. Landslide/mudslide - Fund Use Amt- Replacement & Repair of Lost Assets"'
        double  SC4_D3_2_4_10          `"D3-4. Drought- Fund Use Amt- Replacement & Repair of Lost Assets"'
        long    SC6_D3_2_4_10          `"D3-6. Big waves - Fund Use Amt- Replacement & Repair of Lost Assets"'
_newline
        byte    SC7_D3_2_4_10          `"D3-7. Bio hazards- Fund Use Amt- Replacement & Repair of Lost Assets"'
        long    SC8_D3_2_4_10          `"D3-8. Pest inf,crop dis - Fund Use Amt- Replacement & Repair of Lost Assets"'
        double  SC31_D3_2_4_10          `"D3-31.Earthquake- Fund Use Amt- Replacement & Repair of Lost Assets"'
        byte    SC32_D3_2_4_10          `"D3-32.Volcanic Eruption- Fund Use Amt- Replacement & Repair of Lost Assets"'
        float   SC99_D3_2_4_11          `"D3-99.Combined hydromet shocks - Fund Use Amt- Monetary Assistance"'
        double  SC1_D3_2_4_11          `"D3-1. Strong winds&rain - Fund Use Amt- Monetary Assistance"'
_newline
        double  SC2_D3_2_4_11          `"D3-2. Flood - Fund Use Amt- Monetary Assistance"'
        double  SC3_D3_2_4_11          `"D3-3. Landslide/mudslide - Fund Use Amt- Monetary Assistance"'
        double  SC4_D3_2_4_11          `"D3-4. Drought- Fund Use Amt- Monetary Assistance"'
        long    SC6_D3_2_4_11          `"D3-6. Big waves - Fund Use Amt- Monetary Assistance"'
        byte    SC7_D3_2_4_11          `"D3-7. Bio hazards- Fund Use Amt- Monetary Assistance"'
        byte    SC8_D3_2_4_11          `"D3-8. Pest inf,crop dis - Fund Use Amt- Monetary Assistance"'
_newline
        double  SC31_D3_2_4_11          `"D3-31.Earthquake- Fund Use Amt- Monetary Assistance"'
        byte    SC32_D3_2_4_11          `"D3-32.Volcanic Eruption- Fund Use Amt- Monetary Assistance"'
        float   SC99_D3_2_4_12          `"D3-99.Combined hydromet shocks - Fund Use Amt- Others"'
        long    SC1_D3_2_4_12          `"D3-1. Strong winds&rain - Fund Use Amt- Others"'
        long    SC2_D3_2_4_12          `"D3-2. Flood - Fund Use Amt- Others"'
        double  SC3_D3_2_4_12          `"D3-3. Landslide/mudslide - Fund Use Amt- Others"'
_newline
        long    SC4_D3_2_4_12          `"D3-4. Drought- Fund Use Amt- Others"'
        long    SC6_D3_2_4_12          `"D3-6. Big waves - Fund Use Amt- Others"'
        long    SC7_D3_2_4_12          `"D3-7. Bio hazards- Fund Use Amt- Others"'
        long    SC8_D3_2_4_12          `"D3-8. Pest inf,crop dis - Fund Use Amt- Others"'
        long    SC31_D3_2_4_12          `"D3-31.Earthquake- Fund Use Amt- Others"'
        byte    SC32_D3_2_4_12          `"D3-32.Volcanic Eruption- Fund Use Amt- Others"'
_newline
        float   SC99_D3_2_4_2          `"D3-99.Combined hydromet shocks - Fund Use Amt- Relief Goods Procurement"'
        double  SC1_D3_2_4_2          `"D3-1. Strong winds&rain - Fund Use Amt- Relief Goods Procurement"'
        double  SC2_D3_2_4_2          `"D3-2. Flood - Fund Use Amt- Relief Goods Procurement"'
        double  SC3_D3_2_4_2          `"D3-3. Landslide/mudslide - Fund Use Amt- Relief Goods Procurement"'
        double  SC4_D3_2_4_2          `"D3-4. Drought- Fund Use Amt- Relief Goods Procurement"'
        double  SC6_D3_2_4_2          `"D3-6. Big waves - Fund Use Amt- Relief Goods Procurement"'
_newline
        long    SC7_D3_2_4_2          `"D3-7. Bio hazards- Fund Use Amt- Relief Goods Procurement"'
        double  SC8_D3_2_4_2          `"D3-8. Pest inf,crop dis - Fund Use Amt- Relief Goods Procurement"'
        double  SC31_D3_2_4_2          `"D3-31.Earthquake- Fund Use Amt- Relief Goods Procurement"'
        byte    SC32_D3_2_4_2          `"D3-32.Volcanic Eruption- Fund Use Amt- Relief Goods Procurement"'
        float   SC99_D3_2_4_3          `"D3-99.Combined hydromet shocks - Fund Use Amt- Soup Kitchen"'
        double  SC1_D3_2_4_3          `"D3-1. Strong winds&rain - Fund Use Amt- Soup Kitchen"'
_newline
        double  SC2_D3_2_4_3          `"D3-2. Flood - Fund Use Amt- Soup Kitchen"'
        double  SC3_D3_2_4_3          `"D3-3. Landslide/mudslide - Fund Use Amt- Soup Kitchen"'
        byte    SC4_D3_2_4_3          `"D3-4. Drought- Fund Use Amt- Soup Kitchen"'
        long    SC6_D3_2_4_3          `"D3-6. Big waves - Fund Use Amt- Soup Kitchen"'
        byte    SC7_D3_2_4_3          `"D3-7. Bio hazards- Fund Use Amt- Soup Kitchen"'
        double  SC8_D3_2_4_3          `"D3-8. Pest inf,crop dis - Fund Use Amt- Soup Kitchen"'
_newline
        double  SC31_D3_2_4_3          `"D3-31.Earthquake- Fund Use Amt- Soup Kitchen"'
        byte    SC32_D3_2_4_3          `"D3-32.Volcanic Eruption- Fund Use Amt- Soup Kitchen"'
        float   SC99_D3_2_4_4          `"D3-99.Combined hydromet shocks - Fund Use Amt- other Relief Ops"'
        double  SC1_D3_2_4_4          `"D3-1. Strong winds&rain - Fund Use Amt- other Relief Ops"'
        double  SC2_D3_2_4_4          `"D3-2. Flood - Fund Use Amt- other Relief Ops"'
        double  SC3_D3_2_4_4          `"D3-3. Landslide/mudslide - Fund Use Amt- other Relief Ops"'
_newline
        double  SC4_D3_2_4_4          `"D3-4. Drought- Fund Use Amt- other Relief Ops"'
        long    SC6_D3_2_4_4          `"D3-6. Big waves - Fund Use Amt- other Relief Ops"'
        byte    SC7_D3_2_4_4          `"D3-7. Bio hazards- Fund Use Amt- other Relief Ops"'
        long    SC8_D3_2_4_4          `"D3-8. Pest inf,crop dis - Fund Use Amt- other Relief Ops"'
        double  SC31_D3_2_4_4          `"D3-31.Earthquake- Fund Use Amt- other Relief Ops"'
        byte    SC32_D3_2_4_4          `"D3-32.Volcanic Eruption- Fund Use Amt- other Relief Ops"'
_newline
        float   SC99_D3_2_4_5          `"D3-99.Combined hydromet shocks - Fund Use Amt- Clean-up Ops"'
        double  SC1_D3_2_4_5          `"D3-1. Strong winds&rain - Fund Use Amt- Clean-up Ops"'
        double  SC2_D3_2_4_5          `"D3-2. Flood - Fund Use Amt- Clean-up Ops"'
        double  SC3_D3_2_4_5          `"D3-3. Landslide/mudslide - Fund Use Amt- Clean-up Ops"'
        byte    SC4_D3_2_4_5          `"D3-4. Drought- Fund Use Amt- Clean-up Ops"'
        double  SC6_D3_2_4_5          `"D3-6. Big waves - Fund Use Amt- Clean-up Ops"'
_newline
        long    SC7_D3_2_4_5          `"D3-7. Bio hazards- Fund Use Amt- Clean-up Ops"'
        byte    SC8_D3_2_4_5          `"D3-8. Pest inf,crop dis - Fund Use Amt- Clean-up Ops"'
        double  SC31_D3_2_4_5          `"D3-31.Earthquake- Fund Use Amt- Clean-up Ops"'
        byte    SC32_D3_2_4_5          `"D3-32.Volcanic Eruption- Fund Use Amt- Clean-up Ops"'
        float   SC99_D3_2_4_6          `"D3-99.Combined hydromet shocks - Fund Use Amt- Restoration of Lifeline Services"'
        double  SC1_D3_2_4_6          `"D3-1. Strong winds&rain - Fund Use Amt- Restoration of Lifeline Services"'
_newline
        double  SC2_D3_2_4_6          `"D3-2. Flood - Fund Use Amt- Restoration of Lifeline Services"'
        double  SC3_D3_2_4_6          `"D3-3. Landslide/mudslide - Fund Use Amt- Restoration of Lifeline Services"'
        long    SC4_D3_2_4_6          `"D3-4. Drought- Fund Use Amt- Restoration of Lifeline Services"'
        byte    SC6_D3_2_4_6          `"D3-6. Big waves - Fund Use Amt- Restoration of Lifeline Services"'
        byte    SC7_D3_2_4_6          `"D3-7. Bio hazards- Fund Use Amt- Restoration of Lifeline Services"'
        byte    SC8_D3_2_4_6          `"D3-8. Pest inf,crop dis - Fund Use Amt- Restoration of Lifeline Services"'
_newline
        double  SC31_D3_2_4_6          `"D3-31.Earthquake- Fund Use Amt- Restoration of Lifeline Services"'
        byte    SC32_D3_2_4_6          `"D3-32.Volcanic Eruption- Fund Use Amt- Restoration of Lifeline Services"'
        float   SC99_D3_2_4_7          `"D3-99.Combined hydromet shocks - Fund Use Amt- Employment&Livelihood"'
        double  SC1_D3_2_4_7          `"D3-1. Strong winds&rain - Fund Use Amt- Employment&Livelihood"'
        double  SC2_D3_2_4_7          `"D3-2. Flood - Fund Use Amt- Employment&Livelihood"'
        double  SC3_D3_2_4_7          `"D3-3. Landslide/mudslide - Fund Use Amt- Employment&Livelihood"'
_newline
        double  SC4_D3_2_4_7          `"D3-4. Drought- Fund Use Amt- Employment&Livelihood"'
        byte    SC6_D3_2_4_7          `"D3-6. Big waves - Fund Use Amt- Employment&Livelihood"'
        long    SC7_D3_2_4_7          `"D3-7. Bio hazards- Fund Use Amt- Employment&Livelihood"'
        double  SC8_D3_2_4_7          `"D3-8. Pest inf,crop dis - Fund Use Amt- Employment&Livelihood"'
        double  SC31_D3_2_4_7          `"D3-31.Earthquake- Fund Use Amt- Employment&Livelihood"'
        byte    SC32_D3_2_4_7          `"D3-32.Volcanic Eruption- Fund Use Amt- Employment&Livelihood"'
_newline
        float   SC99_D3_2_4_8          `"D3-99.Combined hydromet shocks - Fund Use Amt- Housing&Relocation"'
        double  SC1_D3_2_4_8          `"D3-1. Strong winds&rain - Fund Use Amt- Housing&Relocation"'
        double  SC2_D3_2_4_8          `"D3-2. Flood - Fund Use Amt- Housing&Relocation"'
        double  SC3_D3_2_4_8          `"D3-3. Landslide/mudslide - Fund Use Amt- Housing&Relocation"'
        byte    SC4_D3_2_4_8          `"D3-4. Drought- Fund Use Amt- Housing&Relocation"'
        byte    SC6_D3_2_4_8          `"D3-6. Big waves - Fund Use Amt- Housing&Relocation"'
_newline
        byte    SC7_D3_2_4_8          `"D3-7. Bio hazards- Fund Use Amt- Housing&Relocation"'
        long    SC8_D3_2_4_8          `"D3-8. Pest inf,crop dis - Fund Use Amt- Housing&Relocation"'
        double  SC31_D3_2_4_8          `"D3-31.Earthquake- Fund Use Amt- Housing&Relocation"'
        byte    SC32_D3_2_4_8          `"D3-32.Volcanic Eruption- Fund Use Amt- Housing&Relocation"'
        float   SC99_D3_2_4_9          `"D3-99.Combined hydromet shocks - Fund Use Amt- Reconstruction Damaged Bldg"'
        double  SC1_D3_2_4_9          `"D3-1. Strong winds&rain - Fund Use Amt- Reconstruction Damaged Bldg"'
_newline
        double  SC2_D3_2_4_9          `"D3-2. Flood - Fund Use Amt- Reconstruction Damaged Bldg"'
        double  SC3_D3_2_4_9          `"D3-3. Landslide/mudslide - Fund Use Amt- Reconstruction Damaged Bldg"'
        byte    SC4_D3_2_4_9          `"D3-4. Drought- Fund Use Amt- Reconstruction Damaged Bldg"'
        double  SC6_D3_2_4_9          `"D3-6. Big waves - Fund Use Amt- Reconstruction Damaged Bldg"'
        byte    SC7_D3_2_4_9          `"D3-7. Bio hazards- Fund Use Amt- Reconstruction Damaged Bldg"'
        byte    SC8_D3_2_4_9          `"D3-8. Pest inf,crop dis - Fund Use Amt- Reconstruction Damaged Bldg"'
_newline
        double  SC31_D3_2_4_9          `"D3-31.Earthquake- Fund Use Amt- Reconstruction Damaged Bldg"'
        byte    SC32_D3_2_4_9          `"D3-32.Volcanic Eruption- Fund Use Amt- Reconstruction Damaged Bldg"'
        float   SC99_D3_2_5_1          `"D3-99.Combined hydromet shocks - Monetary Assistance Purpose- Emergency Shelter"'
        float   SC1_D3_2_5_1:Presence `"D3-1. Strong winds&rain - Monetary Assistance Purpose- Emergency Shelter"'
        float   SC2_D3_2_5_1:Presence `"D3-2. Flood - Monetary Assistance Purpose- Emergency Shelter"'
        float   SC3_D3_2_5_1:Presence `"D3-3. Landslide/mudslide - Monetary Assistance Purpose- Emergency Shelter"'
_newline
        float   SC4_D3_2_5_1:Presence `"D3-4. Drought- Monetary Assistance Purpose- Emergency Shelter"'
        float   SC6_D3_2_5_1:Presence `"D3-6. Big waves - Monetary Assistance Purpose- Emergency Shelter"'
        float   SC7_D3_2_5_1:Presence `"D3-7. Bio hazards- Monetary Assistance Purpose- Emergency Shelter"'
        float   SC8_D3_2_5_1:Presence `"D3-8. Pest inf,crop dis - Monetary Assistance Purpose- Emergency Shelter"'
        float   SC31_D3_2_5_1:Presence `"D3-31.Earthquake- Monetary Assistance Purpose- Emergency Shelter"'
        float   SC32_D3_2_5_1:Presence `"D3-32.Volcanic Eruption- Monetary Assistance Purpose- Emergency Shelter"'
_newline
        float   SC99_D3_2_5_2          `"D3-99.Combined hydromet shocks - Monetary Assistance Purpose- Livelihood"'
        float   SC1_D3_2_5_2:Presence `"D3-1. Strong winds&rain - Monetary Assistance Purpose- Livelihood"'
        float   SC2_D3_2_5_2:Presence `"D3-2. Flood - Monetary Assistance Purpose- Livelihood"'
        float   SC3_D3_2_5_2:Presence `"D3-3. Landslide/mudslide - Monetary Assistance Purpose- Livelihood"'
        float   SC4_D3_2_5_2:Presence `"D3-4. Drought- Monetary Assistance Purpose- Livelihood"'
        float   SC6_D3_2_5_2:Presence `"D3-6. Big waves - Monetary Assistance Purpose- Livelihood"'
_newline
        float   SC7_D3_2_5_2:Presence `"D3-7. Bio hazards- Monetary Assistance Purpose- Livelihood"'
        float   SC8_D3_2_5_2:Presence `"D3-8. Pest inf,crop dis - Monetary Assistance Purpose- Livelihood"'
        float   SC31_D3_2_5_2:Presence `"D3-31.Earthquake- Monetary Assistance Purpose- Livelihood"'
        float   SC32_D3_2_5_2:Presence `"D3-32.Volcanic Eruption- Monetary Assistance Purpose- Livelihood"'
        float   SC99_D3_2_5_3          `"D3-99.Combined hydromet shocks - Monetary Assistance Purpose- Health"'
        float   SC1_D3_2_5_3:Presence `"D3-1. Strong winds&rain - Monetary Assistance Purpose- Health"'
_newline
        float   SC2_D3_2_5_3:Presence `"D3-2. Flood - Monetary Assistance Purpose- Health"'
        float   SC3_D3_2_5_3:Presence `"D3-3. Landslide/mudslide - Monetary Assistance Purpose- Health"'
        float   SC4_D3_2_5_3:Presence `"D3-4. Drought- Monetary Assistance Purpose- Health"'
        float   SC6_D3_2_5_3:Presence `"D3-6. Big waves - Monetary Assistance Purpose- Health"'
        float   SC7_D3_2_5_3:Presence `"D3-7. Bio hazards- Monetary Assistance Purpose- Health"'
        float   SC8_D3_2_5_3:Presence `"D3-8. Pest inf,crop dis - Monetary Assistance Purpose- Health"'
_newline
        float   SC31_D3_2_5_3:Presence `"D3-31.Earthquake- Monetary Assistance Purpose- Health"'
        float   SC32_D3_2_5_3:Presence `"D3-32.Volcanic Eruption- Monetary Assistance Purpose- Health"'
        float   SC99_D3_2_5_4          `"D3-99.Combined hydromet shocks - Monetary Assistance Purpose- Unconditional"'
        float   SC1_D3_2_5_4:Presence `"D3-1. Strong winds&rain - Monetary Assistance Purpose- Unconditional"'
        float   SC2_D3_2_5_4:Presence `"D3-2. Flood - Monetary Assistance Purpose- Unconditional"'
        float   SC3_D3_2_5_4:Presence `"D3-3. Landslide/mudslide - Monetary Assistance Purpose- Unconditional"'
_newline
        float   SC4_D3_2_5_4:Presence `"D3-4. Drought- Monetary Assistance Purpose- Unconditional"'
        float   SC6_D3_2_5_4:Presence `"D3-6. Big waves - Monetary Assistance Purpose- Unconditional"'
        float   SC7_D3_2_5_4:Presence `"D3-7. Bio hazards- Monetary Assistance Purpose- Unconditional"'
        float   SC8_D3_2_5_4:Presence `"D3-8. Pest inf,crop dis - Monetary Assistance Purpose- Unconditional"'
        float   SC31_D3_2_5_4:Presence `"D3-31.Earthquake- Monetary Assistance Purpose- Unconditional"'
        float   SC32_D3_2_5_4:Presence `"D3-32.Volcanic Eruption- Monetary Assistance Purpose- Unconditional"'
_newline
        float   SC99_D3_2_5_5          `"D3-99.Combined hydromet shocks - Monetary Assistance Purpose- Others"'
        float   SC1_D3_2_5_5:Presence `"D3-1. Strong winds&rain - Monetary Assistance Purpose- Others"'
        float   SC2_D3_2_5_5:Presence `"D3-2. Flood - Monetary Assistance Purpose- Others"'
        float   SC3_D3_2_5_5:Presence `"D3-3. Landslide/mudslide - Monetary Assistance Purpose- Others"'
        float   SC4_D3_2_5_5:Presence `"D3-4. Drought- Monetary Assistance Purpose- Others"'
        float   SC6_D3_2_5_5:Presence `"D3-6. Big waves - Monetary Assistance Purpose- Others"'
_newline
        float   SC7_D3_2_5_5:Presence `"D3-7. Bio hazards- Monetary Assistance Purpose- Others"'
        float   SC8_D3_2_5_5:Presence `"D3-8. Pest inf,crop dis - Monetary Assistance Purpose- Others"'
        float   SC31_D3_2_5_5:Presence `"D3-31.Earthquake- Monetary Assistance Purpose- Others"'
        float   SC32_D3_2_5_5:Presence `"D3-32.Volcanic Eruption- Monetary Assistance Purpose- Others"'
        str18   SC1_D3_2_5O          `"D3-1. Strong winds&rain - Monetary Assistance Purpose- Others Specified"'
_newline
        str18   SC2_D3_2_5O          `"D3-2. Flood - Monetary Assistance Purpose- Others Specified"'
        byte    SC3_D3_2_5O          `"D3-3. Landslide/mudslide - Monetary Assistance Purpose- Others Specified"'
        str20   SC4_D3_2_5O          `"D3-4. Drought- Monetary Assistance Purpose- Others Specified"'
        byte    SC6_D3_2_5O          `"D3-6. Big waves - Monetary Assistance Purpose- Others Specified"'
_newline
        byte    SC7_D3_2_5O          `"D3-7. Bio hazards- Monetary Assistance Purpose- Others Specified"'
        byte    SC8_D3_2_5O          `"D3-8. Pest inf,crop dis - Monetary Assistance Purpose- Others Specified"'
        str39   SC31_D3_2_5O          `"D3-31.Earthquake- Monetary Assistance Purpose- Others Specified"'
_newline
        byte    SC32_D3_2_5O          `"D3-32.Volcanic Eruption- Monetary Assistance Purpose- Others Specified"'
        float   SC99_D3_2_6          `"D3-99.Combined hydromet shocks - Ave. Amt per Household"'
        long    SC1_D3_2_6          `"D3-1. Strong winds&rain - Ave. Amt per Household"'
        int     SC2_D3_2_6          `"D3-2. Flood - Ave. Amt per Household"'
        int     SC3_D3_2_6          `"D3-3. Landslide/mudslide - Ave. Amt per Household"'
        int     SC4_D3_2_6          `"D3-4. Drought- Ave. Amt per Household"'
_newline
        int     SC6_D3_2_6          `"D3-6. Big waves - Ave. Amt per Household"'
        byte    SC7_D3_2_6          `"D3-7. Bio hazards- Ave. Amt per Household"'
        byte    SC8_D3_2_6          `"D3-8. Pest inf,crop dis - Ave. Amt per Household"'
        int     SC31_D3_2_6          `"D3-31.Earthquake- Ave. Amt per Household"'
        byte    SC32_D3_2_6          `"D3-32.Volcanic Eruption- Ave. Amt per Household"'
        float   SC99_D3_3_1          `"D3-99.Combined hydromet shocks - Availed funding from NDF/CF?"'
_newline
        byte    SC1_D3_3_1:Presence `"D3-1. Strong winds&rain - Availed funding from NDF/CF?"'
        byte    SC2_D3_3_1:Presence `"D3-2. Flood - Availed funding from NDF/CF?"'
        byte    SC3_D3_3_1:Presence `"D3-3. Landslide/mudslide - Availed funding from NDF/CF?"'
        byte    SC4_D3_3_1:Presence `"D3-4. Drought- Availed funding from NDF/CF?"'
        byte    SC6_D3_3_1:Presence `"D3-6. Big waves - Availed funding from NDF/CF?"'
        byte    SC7_D3_3_1:Presence `"D3-7. Bio hazards- Availed funding from NDF/CF?"'
_newline
        byte    SC8_D3_3_1:Presence `"D3-8. Pest inf,crop dis - Availed funding from NDF/CF?"'
        byte    SC31_D3_3_1:Presence `"D3-31.Earthquake- Availed funding from NDF/CF?"'
        byte    SC32_D3_3_1:Presence `"D3-32.Volcanic Eruption- Availed funding from NDF/CF?"'
        float   SC99_D3_3_2          `"D3-99.Combined hydromet shocks - Amt obtained from NDF/CF?"'
        long    SC1_D3_3_2          `"D3-1. Strong winds&rain - Amt obtained from NDF/CF?"'
        long    SC2_D3_3_2          `"D3-2. Flood - Amt obtained from NDF/CF?"'
_newline
        long    SC3_D3_3_2          `"D3-3. Landslide/mudslide - Amt obtained from NDF/CF?"'
        long    SC4_D3_3_2          `"D3-4. Drought- Amt obtained from NDF/CF?"'
        long    SC6_D3_3_2          `"D3-6. Big waves - Amt obtained from NDF/CF?"'
        byte    SC7_D3_3_2          `"D3-7. Bio hazards- Amt obtained from NDF/CF?"'
        byte    SC8_D3_3_2          `"D3-8. Pest inf,crop dis - Amt obtained from NDF/CF?"'
        byte    SC31_D3_3_2          `"D3-31.Earthquake- Amt obtained from NDF/CF?"'
_newline
        byte    SC32_D3_3_2          `"D3-32.Volcanic Eruption- Amt obtained from NDF/CF?"'
        float   SC99_D3_3_3_1          `"D3-99.Combined hydromet shocks - Agencies Released Fund - DSWD"'
        float   SC1_D3_3_3_1:Presence `"D3-1. Strong winds&rain - Agencies Released Fund - DSWD"'
        float   SC2_D3_3_3_1:Presence `"D3-2. Flood - Agencies Released Fund - DSWD"'
        float   SC3_D3_3_3_1:Presence `"D3-3. Landslide/mudslide - Agencies Released Fund - DSWD"'
        float   SC4_D3_3_3_1:Presence `"D3-4. Drought- Agencies Released Fund - DSWD"'
_newline
        float   SC6_D3_3_3_1:Presence `"D3-6. Big waves - Agencies Released Fund - DSWD"'
        float   SC7_D3_3_3_1:Presence `"D3-7. Bio hazards- Agencies Released Fund - DSWD"'
        float   SC8_D3_3_3_1:Presence `"D3-8. Pest inf,crop dis - Agencies Released Fund - DSWD"'
        float   SC31_D3_3_3_1:Presence `"D3-31.Earthquake- Agencies Released Fund - DSWD"'
        float   SC32_D3_3_3_1:Presence `"D3-32.Volcanic Eruption- Agencies Released Fund - DSWD"'
        float   SC99_D3_3_3_10          `"D3-99.Combined hydromet shocks - Agencies Released Fund- PNP"'
_newline
        float   SC1_D3_3_3_10:Presence `"D3-1. Strong winds&rain - Agencies Released Fund- PNP"'
        float   SC2_D3_3_3_10:Presence `"D3-2. Flood - Agencies Released Fund- PNP"'
        float   SC3_D3_3_3_10:Presence `"D3-3. Landslide/mudslide - Agencies Released Fund- PNP"'
        float   SC4_D3_3_3_10:Presence `"D3-4. Drought- Agencies Released Fund- PNP"'
        float   SC6_D3_3_3_10:Presence `"D3-6. Big waves - Agencies Released Fund- PNP"'
        float   SC7_D3_3_3_10:Presence `"D3-7. Bio hazards- Agencies Released Fund- PNP"'
_newline
        float   SC8_D3_3_3_10:Presence `"D3-8. Pest inf,crop dis - Agencies Released Fund- PNP"'
        float   SC31_D3_3_3_10:Presence `"D3-31.Earthquake- Agencies Released Fund- PNP"'
        float   SC32_D3_3_3_10:Presence `"D3-32.Volcanic Eruption- Agencies Released Fund- PNP"'
        float   SC99_D3_3_3_11          `"D3-99.Combined hydromet shocks - Agencies Released Fund- Others"'
        float   SC1_D3_3_3_11:Presence `"D3-1. Strong winds&rain - Agencies Released Fund- Others"'
        float   SC2_D3_3_3_11:Presence `"D3-2. Flood - Agencies Released Fund- Others"'
_newline
        float   SC3_D3_3_3_11:Presence `"D3-3. Landslide/mudslide - Agencies Released Fund- Others"'
        float   SC4_D3_3_3_11:Presence `"D3-4. Drought- Agencies Released Fund- Others"'
        float   SC6_D3_3_3_11:Presence `"D3-6. Big waves - Agencies Released Fund- Others"'
        float   SC7_D3_3_3_11:Presence `"D3-7. Bio hazards- Agencies Released Fund- Others"'
        float   SC8_D3_3_3_11:Presence `"D3-8. Pest inf,crop dis - Agencies Released Fund- Others"'
        float   SC31_D3_3_3_11:Presence `"D3-31.Earthquake- Agencies Released Fund- Others"'
_newline
        float   SC32_D3_3_3_11:Presence `"D3-32.Volcanic Eruption- Agencies Released Fund- Others"'
        float   SC99_D3_3_3_2          `"D3-99.Combined hydromet shocks - Agencies Released Fund - DILG"'
        float   SC1_D3_3_3_2:Presence `"D3-1. Strong winds&rain - Agencies Released Fund - DILG"'
        float   SC2_D3_3_3_2:Presence `"D3-2. Flood - Agencies Released Fund - DILG"'
        float   SC3_D3_3_3_2:Presence `"D3-3. Landslide/mudslide - Agencies Released Fund - DILG"'
        float   SC4_D3_3_3_2:Presence `"D3-4. Drought- Agencies Released Fund - DILG"'
_newline
        float   SC6_D3_3_3_2:Presence `"D3-6. Big waves - Agencies Released Fund - DILG"'
        float   SC7_D3_3_3_2:Presence `"D3-7. Bio hazards- Agencies Released Fund - DILG"'
        float   SC8_D3_3_3_2:Presence `"D3-8. Pest inf,crop dis - Agencies Released Fund - DILG"'
        float   SC31_D3_3_3_2:Presence `"D3-31.Earthquake- Agencies Released Fund - DILG"'
        float   SC32_D3_3_3_2:Presence `"D3-32.Volcanic Eruption- Agencies Released Fund - DILG"'
        float   SC99_D3_3_3_3          `"D3-99.Combined hydromet shocks - Agencies Released Fund - DOH"'
_newline
        float   SC1_D3_3_3_3:Presence `"D3-1. Strong winds&rain - Agencies Released Fund - DOH"'
        float   SC2_D3_3_3_3:Presence `"D3-2. Flood - Agencies Released Fund - DOH"'
        float   SC3_D3_3_3_3:Presence `"D3-3. Landslide/mudslide - Agencies Released Fund - DOH"'
        float   SC4_D3_3_3_3:Presence `"D3-4. Drought- Agencies Released Fund - DOH"'
        float   SC6_D3_3_3_3:Presence `"D3-6. Big waves - Agencies Released Fund - DOH"'
        float   SC7_D3_3_3_3:Presence `"D3-7. Bio hazards- Agencies Released Fund - DOH"'
_newline
        float   SC8_D3_3_3_3:Presence `"D3-8. Pest inf,crop dis - Agencies Released Fund - DOH"'
        float   SC31_D3_3_3_3:Presence `"D3-31.Earthquake- Agencies Released Fund - DOH"'
        float   SC32_D3_3_3_3:Presence `"D3-32.Volcanic Eruption- Agencies Released Fund - DOH"'
        float   SC99_D3_3_3_4          `"D3-99.Combined hydromet shocks - Agencies Released Fund - DepEd"'
        float   SC1_D3_3_3_4:Presence `"D3-1. Strong winds&rain - Agencies Released Fund - DepEd"'
        float   SC2_D3_3_3_4:Presence `"D3-2. Flood - Agencies Released Fund - DepEd"'
_newline
        float   SC3_D3_3_3_4:Presence `"D3-3. Landslide/mudslide - Agencies Released Fund - DepEd"'
        float   SC4_D3_3_3_4:Presence `"D3-4. Drought- Agencies Released Fund - DepEd"'
        float   SC6_D3_3_3_4:Presence `"D3-6. Big waves - Agencies Released Fund - DepEd"'
        float   SC7_D3_3_3_4:Presence `"D3-7. Bio hazards- Agencies Released Fund - DepEd"'
        float   SC8_D3_3_3_4:Presence `"D3-8. Pest inf,crop dis - Agencies Released Fund - DepEd"'
        float   SC31_D3_3_3_4:Presence `"D3-31.Earthquake- Agencies Released Fund - DepEd"'
_newline
        float   SC32_D3_3_3_4:Presence `"D3-32.Volcanic Eruption- Agencies Released Fund - DepEd"'
        float   SC99_D3_3_3_5          `"D3-99.Combined hydromet shocks - Agencies Released Fund - DA"'
        float   SC1_D3_3_3_5:Presence `"D3-1. Strong winds&rain - Agencies Released Fund - DA"'
        float   SC2_D3_3_3_5:Presence `"D3-2. Flood - Agencies Released Fund - DA"'
        float   SC3_D3_3_3_5:Presence `"D3-3. Landslide/mudslide - Agencies Released Fund - DA"'
        float   SC4_D3_3_3_5:Presence `"D3-4. Drought- Agencies Released Fund - DA"'
_newline
        float   SC6_D3_3_3_5:Presence `"D3-6. Big waves - Agencies Released Fund - DA"'
        float   SC7_D3_3_3_5:Presence `"D3-7. Bio hazards- Agencies Released Fund - DA"'
        float   SC8_D3_3_3_5:Presence `"D3-8. Pest inf,crop dis - Agencies Released Fund - DA"'
        float   SC31_D3_3_3_5:Presence `"D3-31.Earthquake- Agencies Released Fund - DA"'
        float   SC32_D3_3_3_5:Presence `"D3-32.Volcanic Eruption- Agencies Released Fund - DA"'
        float   SC99_D3_3_3_6          `"D3-99.Combined hydromet shocks - Agencies Released Fund - DPWH"'
_newline
        float   SC1_D3_3_3_6:Presence `"D3-1. Strong winds&rain - Agencies Released Fund - DPWH"'
        float   SC2_D3_3_3_6:Presence `"D3-2. Flood - Agencies Released Fund - DPWH"'
        float   SC3_D3_3_3_6:Presence `"D3-3. Landslide/mudslide - Agencies Released Fund - DPWH"'
        float   SC4_D3_3_3_6:Presence `"D3-4. Drought- Agencies Released Fund - DPWH"'
        float   SC6_D3_3_3_6:Presence `"D3-6. Big waves - Agencies Released Fund - DPWH"'
        float   SC7_D3_3_3_6:Presence `"D3-7. Bio hazards- Agencies Released Fund - DPWH"'
_newline
        float   SC8_D3_3_3_6:Presence `"D3-8. Pest inf,crop dis - Agencies Released Fund - DPWH"'
        float   SC31_D3_3_3_6:Presence `"D3-31.Earthquake- Agencies Released Fund - DPWH"'
        float   SC32_D3_3_3_6:Presence `"D3-32.Volcanic Eruption- Agencies Released Fund - DPWH"'
        float   SC99_D3_3_3_7          `"D3-99.Combined hydromet shocks - Agencies Released Fund - AFP-OCD"'
        float   SC1_D3_3_3_7:Presence `"D3-1. Strong winds&rain - Agencies Released Fund - AFP-OCD"'
        float   SC2_D3_3_3_7:Presence `"D3-2. Flood - Agencies Released Fund - AFP-OCD"'
_newline
        float   SC3_D3_3_3_7:Presence `"D3-3. Landslide/mudslide - Agencies Released Fund - AFP-OCD"'
        float   SC4_D3_3_3_7:Presence `"D3-4. Drought- Agencies Released Fund - AFP-OCD"'
        float   SC6_D3_3_3_7:Presence `"D3-6. Big waves - Agencies Released Fund - AFP-OCD"'
        float   SC7_D3_3_3_7:Presence `"D3-7. Bio hazards- Agencies Released Fund - AFP-OCD"'
        float   SC8_D3_3_3_7:Presence `"D3-8. Pest inf,crop dis - Agencies Released Fund - AFP-OCD"'
        float   SC31_D3_3_3_7:Presence `"D3-31.Earthquake- Agencies Released Fund - AFP-OCD"'
_newline
        float   SC32_D3_3_3_7:Presence `"D3-32.Volcanic Eruption- Agencies Released Fund - AFP-OCD"'
        float   SC99_D3_3_3_8          `"D3-99.Combined hydromet shocks - Agencies Released Fund - BFP"'
        float   SC1_D3_3_3_8:Presence `"D3-1. Strong winds&rain - Agencies Released Fund - BFP"'
        float   SC2_D3_3_3_8:Presence `"D3-2. Flood - Agencies Released Fund - BFP"'
        float   SC3_D3_3_3_8:Presence `"D3-3. Landslide/mudslide - Agencies Released Fund - BFP"'
        float   SC4_D3_3_3_8:Presence `"D3-4. Drought- Agencies Released Fund - BFP"'
_newline
        float   SC6_D3_3_3_8:Presence `"D3-6. Big waves - Agencies Released Fund - BFP"'
        float   SC7_D3_3_3_8:Presence `"D3-7. Bio hazards- Agencies Released Fund - BFP"'
        float   SC8_D3_3_3_8:Presence `"D3-8. Pest inf,crop dis - Agencies Released Fund - BFP"'
        float   SC31_D3_3_3_8:Presence `"D3-31.Earthquake- Agencies Released Fund - BFP"'
        float   SC32_D3_3_3_8:Presence `"D3-32.Volcanic Eruption- Agencies Released Fund - BFP"'
        float   SC99_D3_3_3_9          `"D3-99.Combined hydromet shocks - Agencies Released Fund - Coast Guard"'
_newline
        float   SC1_D3_3_3_9:Presence `"D3-1. Strong winds&rain - Agencies Released Fund - Coast Guard"'
        float   SC2_D3_3_3_9:Presence `"D3-2. Flood - Agencies Released Fund - Coast Guard"'
        float   SC3_D3_3_3_9:Presence `"D3-3. Landslide/mudslide - Agencies Released Fund - Coast Guard"'
        float   SC4_D3_3_3_9:Presence `"D3-4. Drought- Agencies Released Fund - Coast Guard"'
        float   SC6_D3_3_3_9:Presence `"D3-6. Big waves - Agencies Released Fund - Coast Guard"'
        float   SC7_D3_3_3_9:Presence `"D3-7. Bio hazards- Agencies Released Fund - Coast Guard"'
_newline
        float   SC8_D3_3_3_9:Presence `"D3-8. Pest inf,crop dis - Agencies Released Fund - Coast Guard"'
        float   SC31_D3_3_3_9:Presence `"D3-31.Earthquake- Agencies Released Fund - Coast Guard"'
        float   SC32_D3_3_3_9:Presence `"D3-32.Volcanic Eruption- Agencies Released Fund - Coast Guard"'
        str22   SC1_D3_3_3O          `"D3-1. Strong winds&rain - Agencies Released Fund- Others Specified"'
_newline
        str22   SC2_D3_3_3O          `"D3-2. Flood - Agencies Released Fund- Others Specified"'
        byte    SC3_D3_3_3O          `"D3-3. Landslide/mudslide - Agencies Released Fund- Others Specified"'
        byte    SC4_D3_3_3O          `"D3-4. Drought- Agencies Released Fund- Others Specified"'
        byte    SC6_D3_3_3O          `"D3-6. Big waves - Agencies Released Fund- Others Specified"'
        byte    SC7_D3_3_3O          `"D3-7. Bio hazards- Agencies Released Fund- Others Specified"'
_newline
        byte    SC8_D3_3_3O          `"D3-8. Pest inf,crop dis - Agencies Released Fund- Others Specified"'
        byte    SC31_D3_3_3O          `"D3-31.Earthquake- Agencies Released Fund- Others Specified"'
        str5    SC32_D3_3_3O          `"D3-32.Volcanic Eruption- Agencies Released Fund- Others Specified"'
        float   SC99_D3_3_4_1          `"D3-99.Combined hydromet shocks - Fund Use - Search and Rescue"'
        float   SC1_D3_3_4_1:Presence `"D3-1. Strong winds&rain - Fund Use - Search and Rescue"'
        float   SC2_D3_3_4_1:Presence `"D3-2. Flood - Fund Use - Search and Rescue"'
_newline
        float   SC3_D3_3_4_1:Presence `"D3-3. Landslide/mudslide - Fund Use - Search and Rescue"'
        float   SC4_D3_3_4_1:Presence `"D3-4. Drought- Fund Use - Search and Rescue"'
        float   SC6_D3_3_4_1:Presence `"D3-6. Big waves - Fund Use - Search and Rescue"'
        float   SC7_D3_3_4_1:Presence `"D3-7. Bio hazards- Fund Use - Search and Rescue"'
        float   SC8_D3_3_4_1:Presence `"D3-8. Pest inf,crop dis - Fund Use - Search and Rescue"'
        float   SC31_D3_3_4_1:Presence `"D3-31.Earthquake- Fund Use - Search and Rescue"'
_newline
        float   SC32_D3_3_4_1:Presence `"D3-32.Volcanic Eruption- Fund Use - Search and Rescue"'
        float   SC99_D3_3_4_10          `"D3-99.Combined hydromet shocks - Fund Use - Replacement&Repair of Lost Assets"'
        float   SC1_D3_3_4_10:Presence `"D3-1. Strong winds&rain - Fund Use - Replacement&Repair of Lost Assets"'
        float   SC2_D3_3_4_10:Presence `"D3-2. Flood - Fund Use - Replacement&Repair of Lost Assets"'
        float   SC3_D3_3_4_10:Presence `"D3-3. Landslide/mudslide - Fund Use - Replacement&Repair of Lost Assets"'
        float   SC4_D3_3_4_10:Presence `"D3-4. Drought- Fund Use - Replacement&Repair of Lost Assets"'
_newline
        float   SC6_D3_3_4_10:Presence `"D3-6. Big waves - Fund Use - Replacement&Repair of Lost Assets"'
        float   SC7_D3_3_4_10:Presence `"D3-7. Bio hazards- Fund Use - Replacement&Repair of Lost Assets"'
        float   SC8_D3_3_4_10:Presence `"D3-8. Pest inf,crop dis - Fund Use - Replacement&Repair of Lost Assets"'
        float   SC31_D3_3_4_10:Presence `"D3-31.Earthquake- Fund Use - Replacement&Repair of Lost Assets"'
        float   SC32_D3_3_4_10:Presence `"D3-32.Volcanic Eruption- Fund Use - Replacement&Repair of Lost Assets"'
        float   SC99_D3_3_4_11          `"D3-99.Combined hydromet shocks - Fund Use - Monetary Assistance"'
_newline
        float   SC1_D3_3_4_11:Presence `"D3-1. Strong winds&rain - Fund Use - Monetary Assistance"'
        float   SC2_D3_3_4_11:Presence `"D3-2. Flood - Fund Use - Monetary Assistance"'
        float   SC3_D3_3_4_11:Presence `"D3-3. Landslide/mudslide - Fund Use - Monetary Assistance"'
        float   SC4_D3_3_4_11:Presence `"D3-4. Drought- Fund Use - Monetary Assistance"'
        float   SC6_D3_3_4_11:Presence `"D3-6. Big waves - Fund Use - Monetary Assistance"'
        float   SC7_D3_3_4_11:Presence `"D3-7. Bio hazards- Fund Use - Monetary Assistance"'
_newline
        float   SC8_D3_3_4_11:Presence `"D3-8. Pest inf,crop dis - Fund Use - Monetary Assistance"'
        float   SC31_D3_3_4_11:Presence `"D3-31.Earthquake- Fund Use - Monetary Assistance"'
        float   SC32_D3_3_4_11:Presence `"D3-32.Volcanic Eruption- Fund Use - Monetary Assistance"'
        float   SC99_D3_3_4_12          `"D3-99.Combined hydromet shocks - Fund Use - Others"'
        float   SC1_D3_3_4_12:Presence `"D3-1. Strong winds&rain - Fund Use - Others"'
        float   SC2_D3_3_4_12:Presence `"D3-2. Flood - Fund Use - Others"'
_newline
        float   SC3_D3_3_4_12:Presence `"D3-3. Landslide/mudslide - Fund Use - Others"'
        float   SC4_D3_3_4_12:Presence `"D3-4. Drought- Fund Use - Others"'
        float   SC6_D3_3_4_12:Presence `"D3-6. Big waves - Fund Use - Others"'
        byte    SC7_D3_3_4_12:Presence `"D3-7. Bio hazards- Fund Use - Others"'
        byte    SC8_D3_3_4_12:Presence `"D3-8. Pest inf,crop dis - Fund Use - Others"'
        float   SC31_D3_3_4_12:Presence `"D3-31.Earthquake- Fund Use - Others"'
_newline
        float   SC32_D3_3_4_12:Presence `"D3-32.Volcanic Eruption- Fund Use - Others"'
        float   SC99_D3_3_4_2          `"D3-99.Combined hydromet shocks - Fund Use - Relief Goods Procurement"'
        float   SC1_D3_3_4_2:Presence `"D3-1. Strong winds&rain - Fund Use - Relief Goods Procurement"'
        float   SC2_D3_3_4_2:Presence `"D3-2. Flood - Fund Use - Relief Goods Procurement"'
        float   SC3_D3_3_4_2:Presence `"D3-3. Landslide/mudslide - Fund Use - Relief Goods Procurement"'
        float   SC4_D3_3_4_2:Presence `"D3-4. Drought- Fund Use - Relief Goods Procurement"'
_newline
        float   SC6_D3_3_4_2:Presence `"D3-6. Big waves - Fund Use - Relief Goods Procurement"'
        float   SC7_D3_3_4_2:Presence `"D3-7. Bio hazards- Fund Use - Relief Goods Procurement"'
        float   SC8_D3_3_4_2:Presence `"D3-8. Pest inf,crop dis - Fund Use - Relief Goods Procurement"'
        float   SC31_D3_3_4_2:Presence `"D3-31.Earthquake- Fund Use - Relief Goods Procurement"'
        float   SC32_D3_3_4_2:Presence `"D3-32.Volcanic Eruption- Fund Use - Relief Goods Procurement"'
        float   SC99_D3_3_4_3          `"D3-99.Combined hydromet shocks - Fund Use - Soup Kitchen"'
_newline
        float   SC1_D3_3_4_3:Presence `"D3-1. Strong winds&rain - Fund Use - Soup Kitchen"'
        float   SC2_D3_3_4_3:Presence `"D3-2. Flood - Fund Use - Soup Kitchen"'
        float   SC3_D3_3_4_3:Presence `"D3-3. Landslide/mudslide - Fund Use - Soup Kitchen"'
        float   SC4_D3_3_4_3:Presence `"D3-4. Drought- Fund Use - Soup Kitchen"'
        float   SC6_D3_3_4_3:Presence `"D3-6. Big waves - Fund Use - Soup Kitchen"'
        float   SC7_D3_3_4_3:Presence `"D3-7. Bio hazards- Fund Use - Soup Kitchen"'
_newline
        float   SC8_D3_3_4_3:Presence `"D3-8. Pest inf,crop dis - Fund Use - Soup Kitchen"'
        float   SC31_D3_3_4_3:Presence `"D3-31.Earthquake- Fund Use - Soup Kitchen"'
        float   SC32_D3_3_4_3:Presence `"D3-32.Volcanic Eruption- Fund Use - Soup Kitchen"'
        float   SC99_D3_3_4_4          `"D3-99.Combined hydromet shocks - Fund Use - Other Relief Op"'
        float   SC1_D3_3_4_4:Presence `"D3-1. Strong winds&rain - Fund Use - Other Relief Op"'
        float   SC2_D3_3_4_4:Presence `"D3-2. Flood - Fund Use - Other Relief Op"'
_newline
        float   SC3_D3_3_4_4:Presence `"D3-3. Landslide/mudslide - Fund Use - Other Relief Op"'
        float   SC4_D3_3_4_4:Presence `"D3-4. Drought- Fund Use - Other Relief Op"'
        float   SC6_D3_3_4_4:Presence `"D3-6. Big waves - Fund Use - Other Relief Op"'
        float   SC7_D3_3_4_4:Presence `"D3-7. Bio hazards- Fund Use - Other Relief Op"'
        float   SC8_D3_3_4_4:Presence `"D3-8. Pest inf,crop dis - Fund Use - Other Relief Op"'
        float   SC31_D3_3_4_4:Presence `"D3-31.Earthquake- Fund Use - Other Relief Op"'
_newline
        float   SC32_D3_3_4_4:Presence `"D3-32.Volcanic Eruption- Fund Use - Other Relief Op"'
        float   SC99_D3_3_4_5          `"D3-99.Combined hydromet shocks - Fund Use - Clean-up Op"'
        float   SC1_D3_3_4_5:Presence `"D3-1. Strong winds&rain - Fund Use - Clean-up Op"'
        float   SC2_D3_3_4_5:Presence `"D3-2. Flood - Fund Use - Clean-up Op"'
        float   SC3_D3_3_4_5:Presence `"D3-3. Landslide/mudslide - Fund Use - Clean-up Op"'
        float   SC4_D3_3_4_5:Presence `"D3-4. Drought- Fund Use - Clean-up Op"'
_newline
        float   SC6_D3_3_4_5:Presence `"D3-6. Big waves - Fund Use - Clean-up Op"'
        float   SC7_D3_3_4_5:Presence `"D3-7. Bio hazards- Fund Use - Clean-up Op"'
        float   SC8_D3_3_4_5:Presence `"D3-8. Pest inf,crop dis - Fund Use - Clean-up Op"'
        float   SC31_D3_3_4_5:Presence `"D3-31.Earthquake- Fund Use - Clean-up Op"'
        float   SC32_D3_3_4_5:Presence `"D3-32.Volcanic Eruption- Fund Use - Clean-up Op"'
        float   SC99_D3_3_4_6          `"D3-99.Combined hydromet shocks - Fund Use - Restoration of Lifeline Services"'
_newline
        float   SC1_D3_3_4_6:Presence `"D3-1. Strong winds&rain - Fund Use - Restoration of Lifeline Services"'
        float   SC2_D3_3_4_6:Presence `"D3-2. Flood - Fund Use - Restoration of Lifeline Services"'
        float   SC3_D3_3_4_6:Presence `"D3-3. Landslide/mudslide - Fund Use - Restoration of Lifeline Services"'
        float   SC4_D3_3_4_6:Presence `"D3-4. Drought- Fund Use - Restoration of Lifeline Services"'
        float   SC6_D3_3_4_6:Presence `"D3-6. Big waves - Fund Use - Restoration of Lifeline Services"'
        float   SC7_D3_3_4_6:Presence `"D3-7. Bio hazards- Fund Use - Restoration of Lifeline Services"'
_newline
        float   SC8_D3_3_4_6:Presence `"D3-8. Pest inf,crop dis - Fund Use - Restoration of Lifeline Services"'
        float   SC31_D3_3_4_6:Presence `"D3-31.Earthquake- Fund Use - Restoration of Lifeline Services"'
        float   SC32_D3_3_4_6:Presence `"D3-32.Volcanic Eruption- Fund Use - Restoration of Lifeline Services"'
        float   SC99_D3_3_4_7          `"D3-99.Combined hydromet shocks - Fund Use - Employment&Livelihood"'
        float   SC1_D3_3_4_7:Presence `"D3-1. Strong winds&rain - Fund Use - Employment&Livelihood"'
        float   SC2_D3_3_4_7:Presence `"D3-2. Flood - Fund Use - Employment&Livelihood"'
_newline
        float   SC3_D3_3_4_7:Presence `"D3-3. Landslide/mudslide - Fund Use - Employment&Livelihood"'
        float   SC4_D3_3_4_7:Presence `"D3-4. Drought- Fund Use - Employment&Livelihood"'
        float   SC6_D3_3_4_7:Presence `"D3-6. Big waves - Fund Use - Employment&Livelihood"'
        float   SC7_D3_3_4_7:Presence `"D3-7. Bio hazards- Fund Use - Employment&Livelihood"'
        float   SC8_D3_3_4_7:Presence `"D3-8. Pest inf,crop dis - Fund Use - Employment&Livelihood"'
        float   SC31_D3_3_4_7:Presence `"D3-31.Earthquake- Fund Use - Employment&Livelihood"'
_newline
        float   SC32_D3_3_4_7:Presence `"D3-32.Volcanic Eruption- Fund Use - Employment&Livelihood"'
        float   SC99_D3_3_4_8          `"D3-99.Combined hydromet shocks - Fund Use - Housing&Relocation"'
        float   SC1_D3_3_4_8:Presence `"D3-1. Strong winds&rain - Fund Use - Housing&Relocation"'
        float   SC2_D3_3_4_8:Presence `"D3-2. Flood - Fund Use - Housing&Relocation"'
        float   SC3_D3_3_4_8:Presence `"D3-3. Landslide/mudslide - Fund Use - Housing&Relocation"'
        float   SC4_D3_3_4_8:Presence `"D3-4. Drought- Fund Use - Housing&Relocation"'
_newline
        float   SC6_D3_3_4_8:Presence `"D3-6. Big waves - Fund Use - Housing&Relocation"'
        float   SC7_D3_3_4_8:Presence `"D3-7. Bio hazards- Fund Use - Housing&Relocation"'
        float   SC8_D3_3_4_8:Presence `"D3-8. Pest inf,crop dis - Fund Use - Housing&Relocation"'
        float   SC31_D3_3_4_8:Presence `"D3-31.Earthquake- Fund Use - Housing&Relocation"'
        float   SC32_D3_3_4_8:Presence `"D3-32.Volcanic Eruption- Fund Use - Housing&Relocation"'
        float   SC99_D3_3_4_9          `"D3-99.Combined hydromet shocks - Fund Use - Reconstruction of Damaged Bldgs"'
_newline
        float   SC1_D3_3_4_9:Presence `"D3-1. Strong winds&rain - Fund Use - Reconstruction of Damaged Bldgs"'
        float   SC2_D3_3_4_9:Presence `"D3-2. Flood - Fund Use - Reconstruction of Damaged Bldgs"'
        float   SC3_D3_3_4_9:Presence `"D3-3. Landslide/mudslide - Fund Use - Reconstruction of Damaged Bldgs"'
        float   SC4_D3_3_4_9:Presence `"D3-4. Drought- Fund Use - Reconstruction of Damaged Bldgs"'
        float   SC6_D3_3_4_9:Presence `"D3-6. Big waves - Fund Use - Reconstruction of Damaged Bldgs"'
        float   SC7_D3_3_4_9:Presence `"D3-7. Bio hazards- Fund Use - Reconstruction of Damaged Bldgs"'
_newline
        float   SC8_D3_3_4_9:Presence `"D3-8. Pest inf,crop dis - Fund Use - Reconstruction of Damaged Bldgs"'
        float   SC31_D3_3_4_9:Presence `"D3-31.Earthquake- Fund Use - Reconstruction of Damaged Bldgs"'
        float   SC32_D3_3_4_9:Presence `"D3-32.Volcanic Eruption- Fund Use - Reconstruction of Damaged Bldgs"'
        str13   SC1_D3_3_4O          `"D3-1. Strong winds&rain - Fund Use - Others Specified"'
        str18   SC2_D3_3_4O          `"D3-2. Flood - Fund Use - Others Specified"'
_newline
        str5    SC3_D3_3_4O          `"D3-3. Landslide/mudslide - Fund Use - Others Specified"'
        str25   SC4_D3_3_4O          `"D3-4. Drought- Fund Use - Others Specified"'
        byte    SC6_D3_3_4O          `"D3-6. Big waves - Fund Use - Others Specified"'
        byte    SC7_D3_3_4O          `"D3-7. Bio hazards- Fund Use - Others Specified"'
        byte    SC8_D3_3_4O          `"D3-8. Pest inf,crop dis - Fund Use - Others Specified"'
_newline
        byte    SC31_D3_3_4O          `"D3-31.Earthquake- Fund Use - Others Specified"'
        str18   SC32_D3_3_4O          `"D3-32.Volcanic Eruption- Fund Use - Others Specified"'
        float   SC99_D3_3_5_1          `"D3-99.Combined hydromet shocks - Purpose - Emergency Shelter"'
        float   SC1_D3_3_5_1:Presence `"D3-1. Strong winds&rain - Purpose - Emergency Shelter"'
        float   SC2_D3_3_5_1:Presence `"D3-2. Flood - Purpose - Emergency Shelter"'
_newline
        float   SC3_D3_3_5_1:Presence `"D3-3. Landslide/mudslide - Purpose - Emergency Shelter"'
        float   SC4_D3_3_5_1:Presence `"D3-4. Drought- Purpose - Emergency Shelter"'
        float   SC6_D3_3_5_1:Presence `"D3-6. Big waves - Purpose - Emergency Shelter"'
        float   SC7_D3_3_5_1:Presence `"D3-7. Bio hazards- Purpose - Emergency Shelter"'
        float   SC8_D3_3_5_1:Presence `"D3-8. Pest inf,crop dis - Purpose - Emergency Shelter"'
        float   SC31_D3_3_5_1:Presence `"D3-31.Earthquake- Purpose - Emergency Shelter"'
_newline
        float   SC32_D3_3_5_1:Presence `"D3-32.Volcanic Eruption- Purpose - Emergency Shelter"'
        float   SC99_D3_3_5_2          `"D3-99.Combined hydromet shocks - Purpose - Livelihood"'
        float   SC1_D3_3_5_2:Presence `"D3-1. Strong winds&rain - Purpose - Livelihood"'
        float   SC2_D3_3_5_2:Presence `"D3-2. Flood - Purpose - Livelihood"'
        float   SC3_D3_3_5_2:Presence `"D3-3. Landslide/mudslide - Purpose - Livelihood"'
        float   SC4_D3_3_5_2:Presence `"D3-4. Drought- Purpose - Livelihood"'
_newline
        float   SC6_D3_3_5_2:Presence `"D3-6. Big waves - Purpose - Livelihood"'
        float   SC7_D3_3_5_2:Presence `"D3-7. Bio hazards- Purpose - Livelihood"'
        float   SC8_D3_3_5_2:Presence `"D3-8. Pest inf,crop dis - Purpose - Livelihood"'
        float   SC31_D3_3_5_2:Presence `"D3-31.Earthquake- Purpose - Livelihood"'
        float   SC32_D3_3_5_2:Presence `"D3-32.Volcanic Eruption- Purpose - Livelihood"'
        float   SC99_D3_3_5_3          `"D3-99.Combined hydromet shocks - Purpose - Health"'
_newline
        float   SC1_D3_3_5_3:Presence `"D3-1. Strong winds&rain - Purpose - Health"'
        float   SC2_D3_3_5_3:Presence `"D3-2. Flood - Purpose - Health"'
        float   SC3_D3_3_5_3:Presence `"D3-3. Landslide/mudslide - Purpose - Health"'
        float   SC4_D3_3_5_3:Presence `"D3-4. Drought- Purpose - Health"'
        float   SC6_D3_3_5_3:Presence `"D3-6. Big waves - Purpose - Health"'
        float   SC7_D3_3_5_3:Presence `"D3-7. Bio hazards- Purpose - Health"'
_newline
        float   SC8_D3_3_5_3:Presence `"D3-8. Pest inf,crop dis - Purpose - Health"'
        float   SC31_D3_3_5_3:Presence `"D3-31.Earthquake- Purpose - Health"'
        float   SC32_D3_3_5_3:Presence `"D3-32.Volcanic Eruption- Purpose - Health"'
        float   SC99_D3_3_5_4          `"D3-99.Combined hydromet shocks - Purpose - Unconditional"'
        float   SC1_D3_3_5_4:Presence `"D3-1. Strong winds&rain - Purpose - Unconditional"'
        float   SC2_D3_3_5_4:Presence `"D3-2. Flood - Purpose - Unconditional"'
_newline
        float   SC3_D3_3_5_4:Presence `"D3-3. Landslide/mudslide - Purpose - Unconditional"'
        float   SC4_D3_3_5_4:Presence `"D3-4. Drought- Purpose - Unconditional"'
        float   SC6_D3_3_5_4:Presence `"D3-6. Big waves - Purpose - Unconditional"'
        float   SC7_D3_3_5_4:Presence `"D3-7. Bio hazards- Purpose - Unconditional"'
        float   SC8_D3_3_5_4:Presence `"D3-8. Pest inf,crop dis - Purpose - Unconditional"'
        float   SC31_D3_3_5_4:Presence `"D3-31.Earthquake- Purpose - Unconditional"'
_newline
        float   SC32_D3_3_5_4:Presence `"D3-32.Volcanic Eruption- Purpose - Unconditional"'
        float   SC99_D3_3_5_5          `"D3-99.Combined hydromet shocks - Purpose - Others"'
        float   SC1_D3_3_5_5:Presence `"D3-1. Strong winds&rain - Purpose - Others"'
        float   SC2_D3_3_5_5:Presence `"D3-2. Flood - Purpose - Others"'
        float   SC3_D3_3_5_5:Presence `"D3-3. Landslide/mudslide - Purpose - Others"'
        float   SC4_D3_3_5_5:Presence `"D3-4. Drought- Purpose - Others"'
_newline
        float   SC6_D3_3_5_5:Presence `"D3-6. Big waves - Purpose - Others"'
        float   SC7_D3_3_5_5:Presence `"D3-7. Bio hazards- Purpose - Others"'
        float   SC8_D3_3_5_5:Presence `"D3-8. Pest inf,crop dis - Purpose - Others"'
        float   SC31_D3_3_5_5:Presence `"D3-31.Earthquake- Purpose - Others"'
        float   SC32_D3_3_5_5:Presence `"D3-32.Volcanic Eruption- Purpose - Others"'
        byte    SC1_D3_3_5O          `"D3-1. Strong winds&rain - Purpose - Others Specified"'
_newline
        byte    SC2_D3_3_5O          `"D3-2. Flood - Purpose - Others Specified"'
        int     SC3_D3_3_5O          `"D3-3. Landslide/mudslide - Purpose - Others Specified"'
        byte    SC4_D3_3_5O          `"D3-4. Drought- Purpose - Others Specified"'
        byte    SC6_D3_3_5O          `"D3-6. Big waves - Purpose - Others Specified"'
        byte    SC7_D3_3_5O          `"D3-7. Bio hazards- Purpose - Others Specified"'
        byte    SC8_D3_3_5O          `"D3-8. Pest inf,crop dis - Purpose - Others Specified"'
_newline
        byte    SC31_D3_3_5O          `"D3-31.Earthquake- Purpose - Others Specified"'
        byte    SC32_D3_3_5O          `"D3-32.Volcanic Eruption- Purpose - Others Specified"'
        float   SC99_D3_3_6          `"D3-99.Combined hydromet shocks - Ave. Amt per Household"'
        int     SC1_D3_3_6          `"D3-1. Strong winds&rain - Ave. Amt per Household"'
        int     SC2_D3_3_6          `"D3-2. Flood - Ave. Amt per Household"'
        int     SC3_D3_3_6          `"D3-3. Landslide/mudslide - Ave. Amt per Household"'
_newline
        byte    SC4_D3_3_6          `"D3-4. Drought- Ave. Amt per Household"'
        int     SC6_D3_3_6          `"D3-6. Big waves - Ave. Amt per Household"'
        byte    SC7_D3_3_6          `"D3-7. Bio hazards- Ave. Amt per Household"'
        byte    SC8_D3_3_6          `"D3-8. Pest inf,crop dis - Ave. Amt per Household"'
        int     SC31_D3_3_6          `"D3-31.Earthquake- Ave. Amt per Household"'
        byte    SC32_D3_3_6          `"D3-32.Volcanic Eruption- Ave. Amt per Household"'
_newline
        float   SC99_D3_4_1          `"D3-99.Combined hydromet shocks - Presence of insurance against shock"'
        byte    SC1_D3_4_1:Presence `"D3-1. Strong winds&rain - Presence of insurance against shock"'
        byte    SC2_D3_4_1:Presence `"D3-2. Flood - Presence of insurance against shock"'
        byte    SC3_D3_4_1:Presence `"D3-3. Landslide/mudslide - Presence of insurance against shock"'
        byte    SC4_D3_4_1:Presence `"D3-4. Drought- Presence of insurance against shock"'
        byte    SC6_D3_4_1:Presence `"D3-6. Big waves - Presence of insurance against shock"'
_newline
        byte    SC7_D3_4_1:Presence `"D3-7. Bio hazards- Presence of insurance against shock"'
        byte    SC8_D3_4_1:Presence `"D3-8. Pest inf,crop dis - Presence of insurance against shock"'
        byte    SC31_D3_4_1:Presence `"D3-31.Earthquake- Presence of insurance against shock"'
        byte    SC32_D3_4_1:Presence `"D3-32.Volcanic Eruption- Presence of insurance against shock"'
        float   SC99_D3_4_2          `"D3-99.Combined hydromet shocks - Amt from insurance"'
        long    SC1_D3_4_2          `"D3-1. Strong winds&rain - Amt from insurance"'
_newline
        long    SC2_D3_4_2          `"D3-2. Flood - Amt from insurance"'
        long    SC3_D3_4_2          `"D3-3. Landslide/mudslide - Amt from insurance"'
        long    SC4_D3_4_2          `"D3-4. Drought- Amt from insurance"'
        byte    SC6_D3_4_2          `"D3-6. Big waves - Amt from insurance"'
        byte    SC7_D3_4_2          `"D3-7. Bio hazards- Amt from insurance"'
        byte    SC8_D3_4_2          `"D3-8. Pest inf,crop dis - Amt from insurance"'
_newline
        double  SC31_D3_4_2          `"D3-31.Earthquake- Amt from insurance"'
        byte    SC32_D3_4_2          `"D3-32.Volcanic Eruption- Amt from insurance"'
        str18   SC1_D3_4_3          `"D3-1. Strong winds&rain - Insurance Provider"'
_newline
        str32   SC2_D3_4_3          `"D3-2. Flood - Insurance Provider"'
        str4    SC3_D3_4_3          `"D3-3. Landslide/mudslide - Insurance Provider"'
        str20   SC4_D3_4_3          `"D3-4. Drought- Insurance Provider"'
_newline
        str4    SC6_D3_4_3          `"D3-6. Big waves - Insurance Provider"'
        byte    SC7_D3_4_3          `"D3-7. Bio hazards- Insurance Provider"'
        str4    SC8_D3_4_3          `"D3-8. Pest inf,crop dis - Insurance Provider"'
        str4    SC31_D3_4_3          `"D3-31.Earthquake- Insurance Provider"'
        byte    SC32_D3_4_3          `"D3-32.Volcanic Eruption- Insurance Provider"'
_newline
        str34   SC1_D3_4_4          `"D3-1. Strong winds&rain - How did you use the fund?"'
        str25   SC2_D3_4_4          `"D3-2. Flood - How did you use the fund?"'
_newline
        str8    SC3_D3_4_4          `"D3-3. Landslide/mudslide - How did you use the fund?"'
        str16   SC4_D3_4_4          `"D3-4. Drought- How did you use the fund?"'
        byte    SC6_D3_4_4          `"D3-6. Big waves - How did you use the fund?"'
        byte    SC7_D3_4_4          `"D3-7. Bio hazards- How did you use the fund?"'
        byte    SC8_D3_4_4          `"D3-8. Pest inf,crop dis - How did you use the fund?"'
_newline
        str23   SC31_D3_4_4          `"D3-31.Earthquake- How did you use the fund?"'
        byte    SC32_D3_4_4          `"D3-32.Volcanic Eruption- How did you use the fund?"'
        float   SC99_D3_5_1          `"D3-99.Combined hydromet shocks - Presence of price freeze/ ceiling"'
        byte    SC1_D3_5_1:Presence `"D3-1. Strong winds&rain - Presence of price freeze/ ceiling"'
        byte    SC2_D3_5_1:Presence `"D3-2. Flood - Presence of price freeze/ ceiling"'
_newline
        byte    SC3_D3_5_1:Presence `"D3-3. Landslide/mudslide - Presence of price freeze/ ceiling"'
        byte    SC4_D3_5_1:Presence `"D3-4. Drought- Presence of price freeze/ ceiling"'
        byte    SC6_D3_5_1:Presence `"D3-6. Big waves - Presence of price freeze/ ceiling"'
        byte    SC7_D3_5_1:Presence `"D3-7. Bio hazards- Presence of price freeze/ ceiling"'
        byte    SC8_D3_5_1:Presence `"D3-8. Pest inf,crop dis - Presence of price freeze/ ceiling"'
        byte    SC31_D3_5_1:Presence `"D3-31.Earthquake- Presence of price freeze/ ceiling"'
_newline
        byte    SC32_D3_5_1:Presence `"D3-32.Volcanic Eruption- Presence of price freeze/ ceiling"'
        float   SC99_D3_5_2          `"D3-99.Combined hydromet shocks - Duration of price freeze/ ceiling"'
        byte    SC1_D3_5_2:Price    `"D3-1. Strong winds&rain - Duration of price freeze/ ceiling"'
_newline
        byte    SC2_D3_5_2:Price    `"D3-2. Flood - Duration of price freeze/ ceiling"'
        byte    SC3_D3_5_2:Price    `"D3-3. Landslide/mudslide - Duration of price freeze/ ceiling"'
_newline
        byte    SC4_D3_5_2:Price    `"D3-4. Drought- Duration of price freeze/ ceiling"'
        byte    SC6_D3_5_2:Price    `"D3-6. Big waves - Duration of price freeze/ ceiling"'
_newline
        byte    SC7_D3_5_2:Price    `"D3-7. Bio hazards- Duration of price freeze/ ceiling"'
        byte    SC8_D3_5_2:Price    `"D3-8. Pest inf,crop dis - Duration of price freeze/ ceiling"'
_newline
        byte    SC31_D3_5_2:Price    `"D3-31.Earthquake- Duration of price freeze/ ceiling"'
        byte    SC32_D3_5_2:Price    `"D3-32.Volcanic Eruption- Duration of price freeze/ ceiling"'
        float   SC99_D4_1_1          `"D4-99.Combined hydromet shocks - Extend assistance to constituents after shock o"'
_newline
        byte    SC1_D4_1_1:Presence `"D4-1. Strong winds&rain - Extend assistance to constituents after shock occurred"'
        byte    SC2_D4_1_1:Presence `"D4-2. Flood- Extend assistance to constituents after shock occurred?"'
        byte    SC3_D4_1_1:Presence `"D4-3. Landslide/mudslide- Extend assistance to constituents after shock occurred"'
        byte    SC4_D4_1_1:Presence `"D4-4. Drought- Extend assistance to constituents after shock occurred?"'
        byte    SC6_D4_1_1:Presence `"D4-6. Big waves- Extend assistance to constituents after shock occurred?"'
        byte    SC7_D4_1_1:Presence `"D4-7. Biological hazards- Extend assistance to constituents after shock occurred"'
_newline
        byte    SC8_D4_1_1:Presence `"D4-8. Pest inf,crop dis- Extend assistance to constituents after shock occurred?"'
        byte    SC31_D4_1_1:Presence `"D4-31.Earthquake- Extend assistance to constituents after shock occurred?"'
        byte    SC32_D4_1_1:Presence `"D4-32.Volcanic Eruption- Extend assistance to constituents after shock occurred?"'
        float   SC99_D4_1_2          `"D4-99.Combined hydromet shocks - Adequacy of assistance"'
        byte    SC1_D4_1_2:Presence `"D4-1. Strong winds&rain - Adequacy of assistance"'
        byte    SC2_D4_1_2:Presence `"D4-2. Flood- Adequacy of assistance"'
_newline
        byte    SC3_D4_1_2:Presence `"D4-3. Landslide/mudslide- Adequacy of assistance"'
        byte    SC4_D4_1_2:Presence `"D4-4. Drought- Adequacy of assistance"'
        byte    SC6_D4_1_2:Presence `"D4-6. Big waves- Adequacy of assistance"'
        byte    SC7_D4_1_2:Presence `"D4-7. Biological hazards- Adequacy of assistance"'
        byte    SC8_D4_1_2:Presence `"D4-8. Pest inf,crop dis- Adequacy of assistance"'
        byte    SC31_D4_1_2:Presence `"D4-31.Earthquake- Adequacy of assistance"'
_newline
        byte    SC32_D4_1_2:Presence `"D4-32.Volcanic Eruption- Adequacy of assistance"'
        float   SC99_D4_1_3_1          `"D4-99.Combined hydromet shocks - Types of Assistance - Soup Kitchen"'
        byte    SC1_D4_1_3_1:Presence `"D4-1. Strong winds&rain - Types of Assistance - Soup Kitchen"'
        byte    SC2_D4_1_3_1:Presence `"D4-2. Flood- Types of Assistance - Soup Kitchen"'
        byte    SC3_D4_1_3_1:Presence `"D4-3. Landslide/mudslide- Types of Assistance - Soup Kitchen"'
        byte    SC4_D4_1_3_1:Presence `"D4-4. Drought- Types of Assistance - Soup Kitchen"'
        byte    SC6_D4_1_3_1:Presence `"D4-6. Big waves- Types of Assistance - Soup Kitchen"'
        byte    SC7_D4_1_3_1:Presence `"D4-7. Biological hazards- Types of Assistance - Soup Kitchen"'
        byte    SC8_D4_1_3_1:Presence `"D4-8. Pest inf,crop dis- Types of Assistance - Soup Kitchen"'
        byte    SC31_D4_1_3_1:Presence `"D4-31.Earthquake- Types of Assistance - Soup Kitchen"'
        byte    SC32_D4_1_3_1:Presence `"D4-32.Volcanic Eruption- Types of Assistance - Soup Kitchen"'
_newline
        float   SC99_D4_1_3_2          `"D4-99.Combined hydromet shocks - Types of Assistance - Emergency shelter kit"'
        byte    SC1_D4_1_3_2:Presence `"D4-1. Strong winds&rain - Types of Assistance - Emergency shelter kit"'
        byte    SC2_D4_1_3_2:Presence `"D4-2. Flood- Types of Assistance - Emergency shelter kit"'
        byte    SC3_D4_1_3_2:Presence `"D4-3. Landslide/mudslide- Types of Assistance - Emergency shelter kit"'
        byte    SC4_D4_1_3_2:Presence `"D4-4. Drought- Types of Assistance - Emergency shelter kit"'
        byte    SC6_D4_1_3_2:Presence `"D4-6. Big waves- Types of Assistance - Emergency shelter kit"'
        byte    SC7_D4_1_3_2:Presence `"D4-7. Biological hazards- Types of Assistance - Emergency shelter kit"'
        byte    SC8_D4_1_3_2:Presence `"D4-8. Pest inf,crop dis- Types of Assistance - Emergency shelter kit"'
        byte    SC31_D4_1_3_2:Presence `"D4-31.Earthquake- Types of Assistance - Emergency shelter kit"'
        byte    SC32_D4_1_3_2:Presence `"D4-32.Volcanic Eruption- Types of Assistance - Emergency shelter kit"'
        float   SC99_D4_1_3_3          `"D4-99.Combined hydromet shocks - Types of Assistance - Relief goods"'
        byte    SC1_D4_1_3_3:Presence `"D4-1. Strong winds&rain - Types of Assistance - Relief goods"'
        byte    SC2_D4_1_3_3:Presence `"D4-2. Flood- Types of Assistance - Relief goods"'
_newline
        byte    SC3_D4_1_3_3:Presence `"D4-3. Landslide/mudslide- Types of Assistance - Relief goods"'
        byte    SC4_D4_1_3_3:Presence `"D4-4. Drought- Types of Assistance - Relief goods"'
        byte    SC6_D4_1_3_3:Presence `"D4-6. Big waves- Types of Assistance - Relief goods"'
        byte    SC7_D4_1_3_3:Presence `"D4-7. Biological hazards- Types of Assistance - Relief goods"'
        byte    SC8_D4_1_3_3:Presence `"D4-8. Pest inf,crop dis- Types of Assistance - Relief goods"'
        byte    SC31_D4_1_3_3:Presence `"D4-31.Earthquake- Types of Assistance - Relief goods"'
        byte    SC32_D4_1_3_3:Presence `"D4-32.Volcanic Eruption- Types of Assistance - Relief goods"'
        float   SC99_D4_1_3_4          `"D4-99.Combined hydromet shocks - Types of Assistance - Medical Kit"'
        byte    SC1_D4_1_3_4:Presence `"D4-1. Strong winds&rain - Types of Assistance - Medical Kit"'
        byte    SC2_D4_1_3_4:Presence `"D4-2. Flood- Types of Assistance - Medical Kit"'
        byte    SC3_D4_1_3_4:Presence `"D4-3. Landslide/mudslide- Types of Assistance - Medical Kit"'
        byte    SC4_D4_1_3_4:Presence `"D4-4. Drought- Types of Assistance - Medical Kit"'
        byte    SC6_D4_1_3_4:Presence `"D4-6. Big waves- Types of Assistance - Medical Kit"'
        byte    SC7_D4_1_3_4:Presence `"D4-7. Biological hazards- Types of Assistance - Medical Kit"'
_newline
        byte    SC8_D4_1_3_4:Presence `"D4-8. Pest inf,crop dis- Types of Assistance - Medical Kit"'
        byte    SC31_D4_1_3_4:Presence `"D4-31.Earthquake- Types of Assistance - Medical Kit"'
        byte    SC32_D4_1_3_4:Presence `"D4-32.Volcanic Eruption- Types of Assistance - Medical Kit"'
        float   SC99_D4_1_3_5          `"D4-99.Combined hydromet shocks - Types of Assistance - Others"'
        byte    SC1_D4_1_3_5:Presence `"D4-1. Strong winds&rain - Types of Assistance - Others"'
        byte    SC2_D4_1_3_5:Presence `"D4-2. Flood- Types of Assistance - Others"'
        byte    SC3_D4_1_3_5:Presence `"D4-3. Landslide/mudslide- Types of Assistance - Others"'
        byte    SC4_D4_1_3_5:Presence `"D4-4. Drought- Types of Assistance - Others"'
        byte    SC6_D4_1_3_5:Presence `"D4-6. Big waves- Types of Assistance - Others"'
        byte    SC7_D4_1_3_5:Presence `"D4-7. Biological hazards- Types of Assistance - Others"'
        byte    SC8_D4_1_3_5:Presence `"D4-8. Pest inf,crop dis- Types of Assistance - Others"'
        byte    SC31_D4_1_3_5:Presence `"D4-31.Earthquake- Types of Assistance - Others"'
        byte    SC32_D4_1_3_5:Presence `"D4-32.Volcanic Eruption- Types of Assistance - Others"'
_newline
        str26   SC1_D4_1_3_5O          `"D4-1. Strong winds&rain - Types of Assistance - Others Specified"'
        str26   SC2_D4_1_3_5O          `"D4-2. Flood- Types of Assistance - Others Specified"'
_newline
        str26   SC3_D4_1_3_5O          `"D4-3. Landslide/mudslide- Types of Assistance - Others Specified"'
_newline
        str58   SC4_D4_1_3_5O          `"D4-4. Drought- Types of Assistance - Others Specified"'
_newline
        str26   SC6_D4_1_3_5O          `"D4-6. Big waves- Types of Assistance - Others Specified"'
        str33   SC7_D4_1_3_5O          `"D4-7. Biological hazards- Types of Assistance - Others Specified"'
_newline
        str41   SC8_D4_1_3_5O          `"D4-8. Pest inf,crop dis- Types of Assistance - Others Specified"'
        str26   SC31_D4_1_3_5O          `"D4-31.Earthquake- Types of Assistance - Others Specified"'
_newline
        byte    SC32_D4_1_3_5O          `"D4-32.Volcanic Eruption- Types of Assistance - Others Specified"'
        float   SC99_D4_1_4_1          `"D4-99.Combined hydromet shocks - When Provided - Soup Kitchen"'
        byte    SC1_D4_1_4_1:Relief   `"D4-1. Strong winds&rain - When Provided - Soup Kitchen"'
_newline
        byte    SC2_D4_1_4_1:Relief   `"D4-2. Flood- When Provided - Soup Kitchen"'
_newline
        byte    SC3_D4_1_4_1:Relief   `"D4-3. Landslide/mudslide- When Provided - Soup Kitchen"'
_newline
        byte    SC4_D4_1_4_1:Relief   `"D4-4. Drought- When Provided - Soup Kitchen"'
_newline
        byte    SC6_D4_1_4_1:Relief   `"D4-6. Big waves- When Provided - Soup Kitchen"'
_newline
        byte    SC7_D4_1_4_1:Relief   `"D4-7. Biological hazards- When Provided - Soup Kitchen"'
_newline
        byte    SC8_D4_1_4_1:Relief   `"D4-8. Pest inf,crop dis- When Provided - Soup Kitchen"'
_newline
        byte    SC31_D4_1_4_1:Relief   `"D4-31.Earthquake- When Provided - Soup Kitchen"'
_newline
        byte    SC32_D4_1_4_1:Relief   `"D4-32.Volcanic Eruption- When Provided - Soup Kitchen"'
        float   SC99_D4_1_4_1r          `"D4-Recode_99.Combined hydromet shocks - When Provided - So…"'
        byte    SC1_D4_1_4_1r          `"D4-Recode_1. Strong winds&rain "'
        byte    SC2_D4_1_4_1r          `"D4-Recode_2. Flood "'
_newline
        byte    SC3_D4_1_4_1r          `"D4-Recode_3. Landslide/mudslide"'
        byte    SC4_D4_1_4_1r          `"D4-Recode_4. Drought "'
        byte    SC6_D4_1_4_1r          `"D4-Recode_6. Big waves "'
        byte    SC7_D4_1_4_1r          `"D4-Recode_7. Bio hazards"'
        byte    SC8_D4_1_4_1r          `"D4-Recode_8. Pest inf,crop dis"'
        byte    SC31_D4_1_4_1r          `"D4-Recode_31.Earthquake"'
        byte    SC32_D4_1_4_1r          `"D4-Recode_32.Volcanic Eruption"'
_newline
        float   SC99_D4_1_4_2          `"D4-99.Combined hydromet shocks - When Provided - Emergency shelter kit"'
        byte    SC1_D4_1_4_2:Relief   `"D4-1. Strong winds&rain - When Provided - Emergency shelter kit"'
_newline
        byte    SC2_D4_1_4_2:Relief   `"D4-2. Flood- When Provided - Emergency shelter kit"'
_newline
        byte    SC3_D4_1_4_2:Relief   `"D4-3. Landslide/mudslide- When Provided - Emergency shelter kit"'
_newline
        byte    SC4_D4_1_4_2:Relief   `"D4-4. Drought- When Provided - Emergency shelter kit"'
_newline
        byte    SC6_D4_1_4_2:Relief   `"D4-6. Big waves- When Provided - Emergency shelter kit"'
_newline
        byte    SC7_D4_1_4_2:Relief   `"D4-7. Biological hazards- When Provided - Emergency shelter kit"'
_newline
        byte    SC8_D4_1_4_2:Relief   `"D4-8. Pest inf,crop dis- When Provided - Emergency shelter kit"'
_newline
        byte    SC31_D4_1_4_2:Relief   `"D4-31.Earthquake- When Provided - Emergency shelter kit"'
_newline
        byte    SC32_D4_1_4_2:Relief   `"D4-32.Volcanic Eruption- When Provided - Emergency shelter kit"'
        float   SC99_D4_1_4_2r          `"D4-Recode_99.Combined hydromet shocks - When Provided - E…"'
        byte    SC1_D4_1_4_2r          `"D4-Recode_1. Strong winds&rain "'
        byte    SC2_D4_1_4_2r          `"D4-Recode_2. Flood "'
_newline
        byte    SC3_D4_1_4_2r          `"D4-Recode_3. Landslide/mudslide"'
        byte    SC4_D4_1_4_2r          `"D4-Recode_4. Drought "'
        byte    SC6_D4_1_4_2r          `"D4-Recode_6. Big waves "'
        byte    SC7_D4_1_4_2r          `"D4-Recode_7. Bio hazards"'
        byte    SC8_D4_1_4_2r          `"D4-Recode_8. Pest inf,crop dis"'
        byte    SC31_D4_1_4_2r          `"D4-Recode_31.Earthquake"'
        byte    SC32_D4_1_4_2r          `"D4-Recode_32.Volcanic Eruption"'
_newline
        float   SC99_D4_1_4_3          `"D4-99.Combined hydromet shocks - When Provided - Relief goods"'
        byte    SC1_D4_1_4_3:Relief   `"D4-1. Strong winds&rain - When Provided - Relief goods"'
_newline
        byte    SC2_D4_1_4_3:Relief   `"D4-2. Flood- When Provided - Relief goods"'
_newline
        byte    SC3_D4_1_4_3:Relief   `"D4-3. Landslide/mudslide- When Provided - Relief goods"'
_newline
        byte    SC4_D4_1_4_3:Relief   `"D4-4. Drought- When Provided - Relief goods"'
_newline
        byte    SC6_D4_1_4_3:Relief   `"D4-6. Big waves- When Provided - Relief goods"'
_newline
        byte    SC7_D4_1_4_3:Relief   `"D4-7. Biological hazards- When Provided - Relief goods"'
_newline
        byte    SC8_D4_1_4_3:Relief   `"D4-8. Pest inf,crop dis- When Provided - Relief goods"'
_newline
        byte    SC31_D4_1_4_3:Relief   `"D4-31.Earthquake- When Provided - Relief goods"'
_newline
        byte    SC32_D4_1_4_3:Relief   `"D4-32.Volcanic Eruption- When Provided - Relief goods"'
        float   SC99_D4_1_4_3r          `"D4-Recode_99.Combined hydromet shocks - When Provided - Re…"'
        byte    SC1_D4_1_4_3r          `"D4-Recode_1. Strong winds&rain "'
        byte    SC2_D4_1_4_3r          `"D4-Recode_2. Flood "'
_newline
        byte    SC3_D4_1_4_3r          `"D4-Recode_3. Landslide/mudslide"'
        byte    SC4_D4_1_4_3r          `"D4-Recode_4. Drought "'
        byte    SC6_D4_1_4_3r          `"D4-Recode_6. Big waves "'
        byte    SC7_D4_1_4_3r          `"D4-Recode_7. Bio hazards"'
        byte    SC8_D4_1_4_3r          `"D4-Recode_8. Pest inf,crop dis"'
        byte    SC31_D4_1_4_3r          `"D4-Recode_31.Earthquake"'
        byte    SC32_D4_1_4_3r          `"D4-Recode_32.Volcanic Eruption"'
_newline
        float   SC99_D4_1_4_4          `"D4-99.Combined hydromet shocks - When Provided - Medical Kit"'
        byte    SC1_D4_1_4_4:Relief   `"D4-1. Strong winds&rain - When Provided - Medical Kit"'
_newline
        byte    SC2_D4_1_4_4:Relief   `"D4-2. Flood- When Provided - Medical Kit"'
_newline
        byte    SC3_D4_1_4_4:Relief   `"D4-3. Landslide/mudslide- When Provided - Medical Kit"'
_newline
        byte    SC4_D4_1_4_4:Relief   `"D4-4. Drought- When Provided - Medical Kit"'
_newline
        byte    SC6_D4_1_4_4:Relief   `"D4-6. Big waves- When Provided - Medical Kit"'
_newline
        byte    SC7_D4_1_4_4:Relief   `"D4-7. Biological hazards- When Provided - Medical Kit"'
_newline
        byte    SC8_D4_1_4_4:Relief   `"D4-8. Pest inf,crop dis- When Provided - Medical Kit"'
_newline
        byte    SC31_D4_1_4_4:Relief   `"D4-31.Earthquake- When Provided - Medical Kit"'
_newline
        byte    SC32_D4_1_4_4:Relief   `"D4-32.Volcanic Eruption- When Provided - Medical Kit"'
        float   SC99_D4_1_4_4R          `"D4-D4-Recode_99.Combined hydromet shocks - When Provided - Medical Kit"'
        byte    SC1_D4_1_4_4R          `"D4-Recode_Strong winds&rain - When Provided - Medical Kit"'
        byte    SC2_D4_1_4_4R          `"D4-Recode_Flood - When Provided - Medical Kit"'
_newline
        byte    SC3_D4_1_4_4R          `"D4-Recode_Landslide/mudslide - When Provided - Medical Kit"'
        byte    SC4_D4_1_4_4R          `"D4-Recode_Drought- When Provided - Medical Kit"'
        byte    SC6_D4_1_4_4R          `"D4-Recode_Big waves- When Provided - Medical Kit"'
        byte    SC7_D4_1_4_4R          `"D4-Recode_Bio hazards- When Provided - Medical Kit"'
        byte    SC8_D4_1_4_4R          `"D4-Recode_Pest inf,crop dis - When Provided - Medical Kit"'
        byte    SC31_D4_1_4_4R          `"D4-Recode_Earthquake- When Provided - Medical Kit"'
        byte    SC32_D4_1_4_4R          `"D4-Recode_Volcanic Eruption- When Provided - Medical Kit"'
_newline
        float   SC99_D4_1_4_5          `"D4-99.Combined hydromet shocks - When Provided - Others"'
        byte    SC1_D4_1_4_5:Relief   `"D4-1. Strong winds&rain - When Provided - Others"'
_newline
        byte    SC2_D4_1_4_5:Relief   `"D4-2. Flood- When Provided - Others"'
_newline
        byte    SC3_D4_1_4_5:Relief   `"D4-3. Landslide/mudslide- When Provided - Others"'
_newline
        byte    SC4_D4_1_4_5:Relief   `"D4-4. Drought- When Provided - Others"'
_newline
        byte    SC6_D4_1_4_5:Relief   `"D4-6. Big waves- When Provided - Others"'
_newline
        byte    SC7_D4_1_4_5:Relief   `"D4-7. Biological hazards- When Provided - Others"'
_newline
        byte    SC8_D4_1_4_5:Relief   `"D4-8. Pest inf,crop dis- When Provided - Others"'
_newline
        byte    SC31_D4_1_4_5:Relief   `"D4-31.Earthquake- When Provided - Others"'
_newline
        byte    SC32_D4_1_4_5:Relief   `"D4-32.Volcanic Eruption- When Provided - Others"'
        float   SC99_D4_1_4_5R          `"D4-D4-Recode_99.Combined hydromet shocks - When Provided - Others"'
        byte    SC1_D4_1_4_5R          `"D4-Recode_Strong winds&rain - When Provided - Others"'
        byte    SC2_D4_1_4_5R          `"D4-Recode_Flood - When Provided - Others"'
_newline
        byte    SC3_D4_1_4_5R          `"D4-Recode_Landslide/mudslide - When Provided - Others"'
        byte    SC4_D4_1_4_5R          `"D4-Recode_Drought- When Provided - Others"'
        byte    SC6_D4_1_4_5R          `"D4-Recode_Big waves- When Provided - Others"'
        byte    SC7_D4_1_4_5R          `"D4-Recode_Bio hazards- When Provided - Others"'
        byte    SC8_D4_1_4_5R          `"D4-Recode_Pest inf,crop dis - When Provided - Others"'
        byte    SC31_D4_1_4_5R          `"D4-Recode_Earthquake- When Provided - Others"'
        byte    SC32_D4_1_4_5R          `"D4-Recode_Volcanic Eruption- When Provided - Others"'
_newline
        float   SC99_D4_1_5          `"D4-99.Combined hydromet shocks - How many families were given relief?"'
        long    SC1_D4_1_5          `"D4-1. Strong winds&rain - How many families were given relief?"'
        long    SC2_D4_1_5          `"D4-2. Flood- How many families were given relief?"'
        int     SC3_D4_1_5          `"D4-3. Landslide/mudslide- How many families were given relief?"'
        long    SC4_D4_1_5          `"D4-4. Drought- How many families were given relief?"'
        int     SC6_D4_1_5          `"D4-6. Big waves- How many families were given relief?"'
_newline
        int     SC7_D4_1_5          `"D4-7. Biological hazards- How many families were given relief?"'
        int     SC8_D4_1_5          `"D4-8. Pest inf,crop dis- How many families were given relief?"'
        int     SC31_D4_1_5          `"D4-31.Earthquake- How many families were given relief?"'
        int     SC32_D4_1_5          `"D4-32.Volcanic Eruption- How many families were given relief?"'
        float   SC99_D4_1_6          `"D4-99.Combined hydromet shocks - How many days did food&water relief last?"'
_newline
        byte    SC1_D4_1_6:Relief2  `"D4-1. Strong winds&rain - How many days did food&water relief last?"'
        byte    SC2_D4_1_6:Relief2  `"D4-2. Flood- How many days did food&water relief last?"'
_newline
        byte    SC3_D4_1_6:Relief2  `"D4-3. Landslide/mudslide- How many days did food&water relief last?"'
        byte    SC4_D4_1_6:Relief2  `"D4-4. Drought- How many days did food&water relief last?"'
_newline
        byte    SC6_D4_1_6:Relief2  `"D4-6. Big waves- How many days did food&water relief last?"'
        byte    SC7_D4_1_6:Relief2  `"D4-7. Biological hazards- How many days did food&water relief last?"'
_newline
        byte    SC8_D4_1_6:Relief2  `"D4-8. Pest inf,crop dis- How many days did food&water relief last?"'
        byte    SC31_D4_1_6:Relief2  `"D4-31.Earthquake- How many days did food&water relief last?"'
_newline
        byte    SC32_D4_1_6:Relief2  `"D4-32.Volcanic Eruption- How many days did food&water relief last?"'
        float   SC99_D4_1_6R          `"D4-D4-Recode_99.Combined hydromet shocks - How many days did food&water relief l"'
        byte    SC1_D4_1_6R          `"D4-Recode_Strong winds&rain - How many days did food&water relief last?"'
        byte    SC2_D4_1_6R          `"D4-Recode_Flood - How many days did food&water relief last?"'
        byte    SC3_D4_1_6R          `"D4-Recode_Landslide/mudslide - How many days did food&water relief last?"'
_newline
        byte    SC4_D4_1_6R          `"D4-Recode_Drought- How many days did food&water relief last?"'
        byte    SC6_D4_1_6R          `"D4-Recode_Big waves- How many days did food&water relief last?"'
        byte    SC7_D4_1_6R          `"D4-Recode_Bio hazards- How many days did food&water relief last?"'
        byte    SC8_D4_1_6R          `"D4-Recode_Pest inf,crop dis - How many days did food&water relief last?"'
        byte    SC31_D4_1_6R          `"D4-Recode_Earthquake- How many days did food&water relief last?"'
        byte    SC32_D4_1_6R          `"D4-Recode_Volcanic Eruption- How many days did food&water relief last?"'
        float   SC99_D4_1_7          `"D4-99.Combined hydromet shocks - Was there enough relief goods for everyone?"'
_newline
        byte    SC1_D4_1_7:Presence `"D4-1. Strong winds&rain - Was there enough relief goods for everyone?"'
        byte    SC2_D4_1_7:Presence `"D4-2. Flood- Was there enough relief goods for everyone?"'
        byte    SC3_D4_1_7:Presence `"D4-3. Landslide/mudslide- Was there enough relief goods for everyone?"'
        byte    SC4_D4_1_7:Presence `"D4-4. Drought- Was there enough relief goods for everyone?"'
        byte    SC6_D4_1_7:Presence `"D4-6. Big waves- Was there enough relief goods for everyone?"'
        byte    SC7_D4_1_7:Presence `"D4-7. Biological hazards- Was there enough relief goods for everyone?"'
_newline
        byte    SC8_D4_1_7:Presence `"D4-8. Pest inf,crop dis- Was there enough relief goods for everyone?"'
        byte    SC31_D4_1_7:Presence `"D4-31.Earthquake- Was there enough relief goods for everyone?"'
        byte    SC32_D4_1_7:Presence `"D4-32.Volcanic Eruption- Was there enough relief goods for everyone?"'
        byte    SC1_D5_1_1:Presence `"D5-1. Strong winds&rain - Other govt agencies, LGU/ NGOs assistance"'
_newline
        str27   SC1_D5_1_2OA          `"D5-1. Strong winds&rain - Other agencies assist - Other agency Spec"'
        str36   SC1_D5_1_2OC          `"D5-1. Strong winds&rain - Other agencies assist - Other city Spec"'
_newline
        str21   SC1_D5_1_2OP          `"D5-1. Strong winds&rain - Other agencies assist - Other province Spec"'
        float   SC1_D5_1_2_1:Presence `"D5-1. Strong winds&rain - Other agencies assist - DSWD"'
        float   SC1_D5_1_2_2:Presence `"D5-1. Strong winds&rain - Other agencies assist - DILG"'
        float   SC1_D5_1_2_3:Presence `"D5-1. Strong winds&rain - Other agencies assist - DOH"'
        float   SC1_D5_1_2_4:Presence `"D5-1. Strong winds&rain - Other agencies assist - DepEd"'
_newline
        float   SC1_D5_1_2_5:Presence `"D5-1. Strong winds&rain - Other agencies assist - DA"'
        float   SC1_D5_1_2_6:Presence `"D5-1. Strong winds&rain - Other agencies assist - DPWH"'
        float   SC1_D5_1_2_7:Presence `"D5-1. Strong winds&rain - Other agencies assist - AFP-OCD"'
        float   SC1_D5_1_2_8:Presence `"D5-1. Strong winds&rain - Other agencies assist - BFP"'
        float   SC1_D5_1_2_9:Presence `"D5-1. Strong winds&rain - Other agencies assist - Coast Guard"'
        float   SC1_D5_1_2_10:Presence `"D5-1. Strong winds&rain - Other agencies assist - PNP"'
_newline
        float   SC1_D5_1_2_11:Presence `"D5-1. Strong winds&rain - Other agencies assist - Other agency"'
        float   SC1_D5_1_2_12:Presence `"D5-1. Strong winds&rain - Other agencies assist - Other city"'
        float   SC1_D5_1_2_13:Presence `"D5-1. Strong winds&rain - Other agencies assist - Other province"'
        float   SC1_D5_1_2_14:Presence `"D5-1. Strong winds&rain - Other agencies assist - Local NGOs"'
        float   SC1_D5_1_2_15:Presence `"D5-1. Strong winds&rain - Other agencies assist - Foreign NGOs"'
        byte    SC1_D5_1_3:Presence `"D5-1. Strong winds&rain - LGU sister city/mun?"'
_newline
        str32   SC1_D5_1_4O          `"D5-1. Strong winds&rain - Other assist - Others Spec"'
        float   SC1_D5_1_4_1:Presence `"D5-1. Strong winds&rain - Other assist - Search&Rescue"'
        float   SC1_D5_1_4_2:Presence `"D5-1. Strong winds&rain - Other assist - Relief Goods"'
        float   SC1_D5_1_4_3:Presence `"D5-1. Strong winds&rain - Other assist - Soup Kitchen"'
_newline
        float   SC1_D5_1_4_4:Presence `"D5-1. Strong winds&rain - Other assist - Other Relief Ops"'
        float   SC1_D5_1_4_5:Presence `"D5-1. Strong winds&rain - Other assist - Clean-up Ops"'
        float   SC1_D5_1_4_6:Presence `"D5-1. Strong winds&rain - Other assist - Restoration of Lifeline Serv"'
        float   SC1_D5_1_4_7:Presence `"D5-1. Strong winds&rain - Other assist - Employment&Livelihood"'
        float   SC1_D5_1_4_8:Presence `"D5-1. Strong winds&rain - Other assist - Housing&Relocation"'
        float   SC1_D5_1_4_9:Presence `"D5-1. Strong winds&rain - Other assist - Reconstruction of Damaged Bldgs"'
_newline
        float   SC1_D5_1_4_10:Presence `"D5-1. Strong winds&rain - Other assist - Replacement&Repair"'
        float   SC1_D5_1_4_11:Presence `"D5-1. Strong winds&rain - Other assist - Monetary Assistance"'
        float   SC1_D5_1_4_12:Presence `"D5-1. Strong winds&rain - Other assist - Others"'
        byte    SC1_D5_1_5:Assistance`"D5-1. Strong winds&rain - When assistance provided"'
        byte    SC1_D5_1_5r          `"D5-Recode- 1. Strong winds&rain - When assistance provided"'
_newline
        byte    SC2_D5_1_1:Presence `"D5-2. Flood -  Other govt agencies, LGU/ NGOs assistance"'
        str27   SC2_D5_1_2OA          `"D5-2. Flood -  Other agencies assist - Other agency Spec"'
_newline
        str36   SC2_D5_1_2OC          `"D5-2. Flood -  Other agencies assist - Other city Spec"'
        str21   SC2_D5_1_2OP          `"D5-2. Flood -  Other agencies assist - Other province Spec"'
        float   SC2_D5_1_2_1:Presence `"D5-2. Flood -  Other agencies assist - DSWD"'
_newline
        float   SC2_D5_1_2_2:Presence `"D5-2. Flood -  Other agencies assist - DILG"'
        float   SC2_D5_1_2_3:Presence `"D5-2. Flood -  Other agencies assist - DOH"'
        float   SC2_D5_1_2_4:Presence `"D5-2. Flood -  Other agencies assist - DepEd"'
        float   SC2_D5_1_2_5:Presence `"D5-2. Flood -  Other agencies assist - DA"'
        float   SC2_D5_1_2_6:Presence `"D5-2. Flood -  Other agencies assist - DPWH"'
        float   SC2_D5_1_2_7:Presence `"D5-2. Flood -  Other agencies assist - AFP-OCD"'
_newline
        float   SC2_D5_1_2_8:Presence `"D5-2. Flood -  Other agencies assist - BFP"'
        float   SC2_D5_1_2_9:Presence `"D5-2. Flood -  Other agencies assist - Coast Guard"'
        float   SC2_D5_1_2_10:Presence `"D5-2. Flood -  Other agencies assist - PNP"'
        float   SC2_D5_1_2_11:Presence `"D5-2. Flood -  Other agencies assist - Other agency"'
        float   SC2_D5_1_2_12:Presence `"D5-2. Flood -  Other agencies assist - Other city"'
        float   SC2_D5_1_2_13:Presence `"D5-2. Flood -  Other agencies assist - Other province"'
_newline
        float   SC2_D5_1_2_14:Presence `"D5-2. Flood -  Other agencies assist - Local NGOs"'
        float   SC2_D5_1_2_15:Presence `"D5-2. Flood -  Other agencies assist - Foreign NGOs"'
        byte    SC2_D5_1_3:Presence `"D5-2. Flood -  LGU sister city/mun?"'
        str32   SC2_D5_1_4O          `"D5-2. Flood -  Other assist - Others Spec"'
_newline
        float   SC2_D5_1_4_1:Presence `"D5-2. Flood -  Other assist - Search&Rescue"'
        float   SC2_D5_1_4_2:Presence `"D5-2. Flood -  Other assist - Relief Goods"'
        float   SC2_D5_1_4_3:Presence `"D5-2. Flood -  Other assist - Soup Kitchen"'
        float   SC2_D5_1_4_4:Presence `"D5-2. Flood -  Other assist - Other Relief Ops"'
        float   SC2_D5_1_4_5:Presence `"D5-2. Flood -  Other assist - Clean-up Ops"'
        float   SC2_D5_1_4_6:Presence `"D5-2. Flood -  Other assist - Restoration of Lifeline Serv"'
_newline
        float   SC2_D5_1_4_7:Presence `"D5-2. Flood -  Other assist - Employment&Livelihood"'
        float   SC2_D5_1_4_8:Presence `"D5-2. Flood -  Other assist - Housing&Relocation"'
        float   SC2_D5_1_4_9:Presence `"D5-2. Flood -  Other assist - Reconstruction of Damaged Bldgs"'
        float   SC2_D5_1_4_10:Presence `"D5-2. Flood -  Other assist - Replacement&Repair"'
        float   SC2_D5_1_4_11:Presence `"D5-2. Flood -  Other assist - Monetary Assistance"'
        float   SC2_D5_1_4_12:Presence `"D5-2. Flood -  Other assist - Others"'
_newline
        byte    SC2_D5_1_5:Assistance`"D5-2. Flood -  When assistance provided"'
        byte    SC2_D5_1_5r          `"D5-Recode-2. Flood -  When assistance provided"'
        byte    SC3_D5_1_1:Presence `"D5-3. Landslide/mudslide - Other govt agencies, LGU/ NGOs assistance"'
        str12   SC3_D5_1_2OA          `"D5-3. Landslide/mudslide - Other agencies assist - Other agency Spec"'
_newline
        str36   SC3_D5_1_2OC          `"D5-3. Landslide/mudslide - Other agencies assist - Other city Spec"'
        str6    SC3_D5_1_2OP          `"D5-3. Landslide/mudslide - Other agencies assist - Other province Spec"'
        float   SC3_D5_1_2_1:Presence `"D5-3. Landslide/mudslide - Other agencies assist - DSWD"'
        float   SC3_D5_1_2_2:Presence `"D5-3. Landslide/mudslide - Other agencies assist - DILG"'
_newline
        float   SC3_D5_1_2_3:Presence `"D5-3. Landslide/mudslide - Other agencies assist - DOH"'
        float   SC3_D5_1_2_4:Presence `"D5-3. Landslide/mudslide - Other agencies assist - DepEd"'
        float   SC3_D5_1_2_5:Presence `"D5-3. Landslide/mudslide - Other agencies assist - DA"'
        float   SC3_D5_1_2_6:Presence `"D5-3. Landslide/mudslide - Other agencies assist - DPWH"'
        float   SC3_D5_1_2_7:Presence `"D5-3. Landslide/mudslide - Other agencies assist - AFP-OCD"'
        float   SC3_D5_1_2_8:Presence `"D5-3. Landslide/mudslide - Other agencies assist - BFP"'
_newline
        float   SC3_D5_1_2_9:Presence `"D5-3. Landslide/mudslide - Other agencies assist - Coast Guard"'
        float   SC3_D5_1_2_10:Presence `"D5-3. Landslide/mudslide - Other agencies assist - PNP"'
        float   SC3_D5_1_2_11:Presence `"D5-3. Landslide/mudslide - Other agencies assist - Other agency"'
        float   SC3_D5_1_2_12:Presence `"D5-3. Landslide/mudslide - Other agencies assist - Other city"'
        float   SC3_D5_1_2_13:Presence `"D5-3. Landslide/mudslide - Other agencies assist - Other province"'
        float   SC3_D5_1_2_14:Presence `"D5-3. Landslide/mudslide - Other agencies assist - Local NGOs"'
_newline
        float   SC3_D5_1_2_15:Presence `"D5-3. Landslide/mudslide - Other agencies assist - Foreign NGOs"'
        byte    SC3_D5_1_3:Presence `"D5-3. Landslide/mudslide - LGU sister city/mun?"'
        str20   SC3_D5_1_4O          `"D5-3. Landslide/mudslide - Other assist - Others Spec"'
        float   SC3_D5_1_4_1:Presence `"D5-3. Landslide/mudslide - Other assist - Search&Rescue"'
        float   SC3_D5_1_4_2:Presence `"D5-3. Landslide/mudslide - Other assist - Relief Goods"'
_newline
        float   SC3_D5_1_4_3:Presence `"D5-3. Landslide/mudslide - Other assist - Soup Kitchen"'
        float   SC3_D5_1_4_4:Presence `"D5-3. Landslide/mudslide - Other assist - Other Relief Ops"'
        float   SC3_D5_1_4_5:Presence `"D5-3. Landslide/mudslide - Other assist - Clean-up Ops"'
        float   SC3_D5_1_4_6:Presence `"D5-3. Landslide/mudslide - Other assist - Restoration of Lifeline Serv"'
        float   SC3_D5_1_4_7:Presence `"D5-3. Landslide/mudslide - Other assist - Employment&Livelihood"'
        float   SC3_D5_1_4_8:Presence `"D5-3. Landslide/mudslide - Other assist - Housing&Relocation"'
_newline
        float   SC3_D5_1_4_9:Presence `"D5-3. Landslide/mudslide - Other assist - Reconstruction of Damaged Bldgs"'
        float   SC3_D5_1_4_10:Presence `"D5-3. Landslide/mudslide - Other assist - Replacement&Repair"'
        float   SC3_D5_1_4_11:Presence `"D5-3. Landslide/mudslide - Other assist - Monetary Assistance"'
        float   SC3_D5_1_4_12:Presence `"D5-3. Landslide/mudslide - Other assist - Others"'
_newline
        byte    SC3_D5_1_5:Assistance`"D5-3. Landslide/mudslide - When assistance provided"'
        byte    SC3_D5_1_5r          `"D5-Recode-3. Landslide/mudslide - When assistance provided"'
        byte    SC4_D5_1_1:Presence `"D5-4. Drought-  Other govt agencies, LGU/ NGOs assistance"'
        str6    SC4_D5_1_2OA          `"D5-4. Drought-  Other agencies assist - Other agency Spec"'
_newline
        str10   SC4_D5_1_2OC          `"D5-4. Drought-  Other agencies assist - Other city Spec"'
        str6    SC4_D5_1_2OP          `"D5-4. Drought-  Other agencies assist - Other province Spec"'
        float   SC4_D5_1_2_1:Presence `"D5-4. Drought-  Other agencies assist - DSWD"'
        float   SC4_D5_1_2_2:Presence `"D5-4. Drought-  Other agencies assist - DILG"'
        float   SC4_D5_1_2_3:Presence `"D5-4. Drought-  Other agencies assist - DOH"'
        float   SC4_D5_1_2_4:Presence `"D5-4. Drought-  Other agencies assist - DepEd"'
_newline
        float   SC4_D5_1_2_5:Presence `"D5-4. Drought-  Other agencies assist - DA"'
        float   SC4_D5_1_2_6:Presence `"D5-4. Drought-  Other agencies assist - DPWH"'
        float   SC4_D5_1_2_7:Presence `"D5-4. Drought-  Other agencies assist - AFP-OCD"'
        float   SC4_D5_1_2_8:Presence `"D5-4. Drought-  Other agencies assist - BFP"'
        float   SC4_D5_1_2_9:Presence `"D5-4. Drought-  Other agencies assist - Coast Guard"'
        float   SC4_D5_1_2_10:Presence `"D5-4. Drought-  Other agencies assist - PNP"'
_newline
        float   SC4_D5_1_2_11:Presence `"D5-4. Drought-  Other agencies assist - Other agency"'
        float   SC4_D5_1_2_12:Presence `"D5-4. Drought-  Other agencies assist - Other city"'
        float   SC4_D5_1_2_13:Presence `"D5-4. Drought-  Other agencies assist - Other province"'
        float   SC4_D5_1_2_14:Presence `"D5-4. Drought-  Other agencies assist - Local NGOs"'
        float   SC4_D5_1_2_15:Presence `"D5-4. Drought-  Other agencies assist - Foreign NGOs"'
        byte    SC4_D5_1_3:Presence `"D5-4. Drought-  LGU sister city/mun?"'
_newline
        str28   SC4_D5_1_4O          `"D5-4. Drought-  Other assist - Others Spec"'
        float   SC4_D5_1_4_1:Presence `"D5-4. Drought-  Other assist - Search&Rescue"'
        float   SC4_D5_1_4_2:Presence `"D5-4. Drought-  Other assist - Relief Goods"'
        float   SC4_D5_1_4_3:Presence `"D5-4. Drought-  Other assist - Soup Kitchen"'
_newline
        float   SC4_D5_1_4_4:Presence `"D5-4. Drought-  Other assist - Other Relief Ops"'
        float   SC4_D5_1_4_5:Presence `"D5-4. Drought-  Other assist - Clean-up Ops"'
        float   SC4_D5_1_4_6:Presence `"D5-4. Drought-  Other assist - Restoration of Lifeline Serv"'
        float   SC4_D5_1_4_7:Presence `"D5-4. Drought-  Other assist - Employment&Livelihood"'
        float   SC4_D5_1_4_8:Presence `"D5-4. Drought-  Other assist - Housing&Relocation"'
        float   SC4_D5_1_4_9:Presence `"D5-4. Drought-  Other assist - Reconstruction of Damaged Bldgs"'
_newline
        float   SC4_D5_1_4_10:Presence `"D5-4. Drought-  Other assist - Replacement&Repair"'
        float   SC4_D5_1_4_11:Presence `"D5-4. Drought-  Other assist - Monetary Assistance"'
        float   SC4_D5_1_4_12:Presence `"D5-4. Drought-  Other assist - Others"'
        byte    SC4_D5_1_5:Assistance`"D5-4. Drought-  When assistance provided"'
        byte    SC4_D5_1_5r          `"D5-Recode-4. Drought-  When assistance provided"'
_newline
        byte    SC6_D5_1_1:Presence `"D5-6. Big waves -  Other govt agencies, LGU/ NGOs assistance"'
        str27   SC6_D5_1_2OA          `"D5-6. Big waves -  Other agencies assist - Other agency Spec"'
_newline
        str36   SC6_D5_1_2OC          `"D5-6. Big waves -  Other agencies assist - Other city Spec"'
        byte    SC6_D5_1_2OP          `"D5-6. Big waves -  Other agencies assist - Other province Spec"'
        float   SC6_D5_1_2_1:Presence `"D5-6. Big waves -  Other agencies assist - DSWD"'
        float   SC6_D5_1_2_2:Presence `"D5-6. Big waves -  Other agencies assist - DILG"'
_newline
        float   SC6_D5_1_2_3:Presence `"D5-6. Big waves -  Other agencies assist - DOH"'
        float   SC6_D5_1_2_4:Presence `"D5-6. Big waves -  Other agencies assist - DepEd"'
        float   SC6_D5_1_2_5:Presence `"D5-6. Big waves -  Other agencies assist - DA"'
        float   SC6_D5_1_2_6:Presence `"D5-6. Big waves -  Other agencies assist - DPWH"'
        float   SC6_D5_1_2_7:Presence `"D5-6. Big waves -  Other agencies assist - AFP-OCD"'
        float   SC6_D5_1_2_8:Presence `"D5-6. Big waves -  Other agencies assist - BFP"'
_newline
        float   SC6_D5_1_2_9:Presence `"D5-6. Big waves -  Other agencies assist - Coast Guard"'
        float   SC6_D5_1_2_10:Presence `"D5-6. Big waves -  Other agencies assist - PNP"'
        float   SC6_D5_1_2_11:Presence `"D5-6. Big waves -  Other agencies assist - Other agency"'
        float   SC6_D5_1_2_12:Presence `"D5-6. Big waves -  Other agencies assist - Other city"'
        float   SC6_D5_1_2_13:Presence `"D5-6. Big waves -  Other agencies assist - Other province"'
        float   SC6_D5_1_2_14:Presence `"D5-6. Big waves -  Other agencies assist - Local NGOs"'
_newline
        float   SC6_D5_1_2_15:Presence `"D5-6. Big waves -  Other agencies assist - Foreign NGOs"'
        byte    SC6_D5_1_3:Presence `"D5-6. Big waves -  LGU sister city/mun?"'
        byte    SC6_D5_1_4O          `"D5-6. Big waves -  Other assist - Others Spec"'
        float   SC6_D5_1_4_1:Presence `"D5-6. Big waves -  Other assist - Search&Rescue"'
        float   SC6_D5_1_4_2:Presence `"D5-6. Big waves -  Other assist - Relief Goods"'
        float   SC6_D5_1_4_3:Presence `"D5-6. Big waves -  Other assist - Soup Kitchen"'
_newline
        float   SC6_D5_1_4_4:Presence `"D5-6. Big waves -  Other assist - Other Relief Ops"'
        float   SC6_D5_1_4_5:Presence `"D5-6. Big waves -  Other assist - Clean-up Ops"'
        float   SC6_D5_1_4_6:Presence `"D5-6. Big waves -  Other assist - Restoration of Lifeline Serv"'
        float   SC6_D5_1_4_7:Presence `"D5-6. Big waves -  Other assist - Employment&Livelihood"'
        float   SC6_D5_1_4_8:Presence `"D5-6. Big waves -  Other assist - Housing&Relocation"'
        float   SC6_D5_1_4_9:Presence `"D5-6. Big waves -  Other assist - Reconstruction of Damaged Bldgs"'
_newline
        float   SC6_D5_1_4_10:Presence `"D5-6. Big waves -  Other assist - Replacement&Repair"'
        float   SC6_D5_1_4_11:Presence `"D5-6. Big waves -  Other assist - Monetary Assistance"'
        float   SC6_D5_1_4_12:Presence `"D5-6. Big waves -  Other assist - Others"'
        byte    SC6_D5_1_5:Assistance`"D5-6. Big waves -  When assistance provided"'
        byte    SC6_D5_1_5r          `"D5-Recode-6. Big waves -  When assistance provided"'
_newline
        byte    SC7_D5_1_1:Presence `"D5-7. Bio hazards-  Other govt agencies, LGU/ NGOs assistance"'
        str3    SC7_D5_1_2OA          `"D5-7. Bio hazards-  Other agencies assist - Other agency Spec"'
        str6    SC7_D5_1_2OC          `"D5-7. Bio hazards-  Other agencies assist - Other city Spec"'
        str6    SC7_D5_1_2OP          `"D5-7. Bio hazards-  Other agencies assist - Other province Spec"'
        float   SC7_D5_1_2_1:Presence `"D5-7. Bio hazards-  Other agencies assist - DSWD"'
        float   SC7_D5_1_2_2:Presence `"D5-7. Bio hazards-  Other agencies assist - DILG"'
_newline
        float   SC7_D5_1_2_3:Presence `"D5-7. Bio hazards-  Other agencies assist - DOH"'
        float   SC7_D5_1_2_4:Presence `"D5-7. Bio hazards-  Other agencies assist - DepEd"'
        float   SC7_D5_1_2_5:Presence `"D5-7. Bio hazards-  Other agencies assist - DA"'
        float   SC7_D5_1_2_6:Presence `"D5-7. Bio hazards-  Other agencies assist - DPWH"'
        float   SC7_D5_1_2_7:Presence `"D5-7. Bio hazards-  Other agencies assist - AFP-OCD"'
        float   SC7_D5_1_2_8:Presence `"D5-7. Bio hazards-  Other agencies assist - BFP"'
_newline
        float   SC7_D5_1_2_9:Presence `"D5-7. Bio hazards-  Other agencies assist - Coast Guard"'
        float   SC7_D5_1_2_10:Presence `"D5-7. Bio hazards-  Other agencies assist - PNP"'
        float   SC7_D5_1_2_11:Presence `"D5-7. Bio hazards-  Other agencies assist - Other agency"'
        float   SC7_D5_1_2_12:Presence `"D5-7. Bio hazards-  Other agencies assist - Other city"'
        float   SC7_D5_1_2_13:Presence `"D5-7. Bio hazards-  Other agencies assist - Other province"'
        float   SC7_D5_1_2_14:Presence `"D5-7. Bio hazards-  Other agencies assist - Local NGOs"'
_newline
        float   SC7_D5_1_2_15:Presence `"D5-7. Bio hazards-  Other agencies assist - Foreign NGOs"'
        byte    SC7_D5_1_3:Presence `"D5-7. Bio hazards-  LGU sister city/mun?"'
        str25   SC7_D5_1_4O          `"D5-7. Bio hazards-  Other assist - Others Spec"'
        float   SC7_D5_1_4_1:Presence `"D5-7. Bio hazards-  Other assist - Search&Rescue"'
        float   SC7_D5_1_4_2:Presence `"D5-7. Bio hazards-  Other assist - Relief Goods"'
_newline
        float   SC7_D5_1_4_3:Presence `"D5-7. Bio hazards-  Other assist - Soup Kitchen"'
        float   SC7_D5_1_4_4:Presence `"D5-7. Bio hazards-  Other assist - Other Relief Ops"'
        float   SC7_D5_1_4_5:Presence `"D5-7. Bio hazards-  Other assist - Clean-up Ops"'
        float   SC7_D5_1_4_6:Presence `"D5-7. Bio hazards-  Other assist - Restoration of Lifeline Serv"'
        float   SC7_D5_1_4_7:Presence `"D5-7. Bio hazards-  Other assist - Employment&Livelihood"'
        float   SC7_D5_1_4_8:Presence `"D5-7. Bio hazards-  Other assist - Housing&Relocation"'
_newline
        float   SC7_D5_1_4_9:Presence `"D5-7. Bio hazards-  Other assist - Reconstruction of Damaged Bldgs"'
        float   SC7_D5_1_4_10:Presence `"D5-7. Bio hazards-  Other assist - Replacement&Repair"'
        float   SC7_D5_1_4_11:Presence `"D5-7. Bio hazards-  Other assist - Monetary Assistance"'
        float   SC7_D5_1_4_12:Presence `"D5-7. Bio hazards-  Other assist - Others"'
_newline
        byte    SC7_D5_1_5:Assistance`"D5-7. Bio hazards-  When assistance provided"'
        byte    SC7_D5_1_5r          `"D5-Recode-7. Bio hazards-  When assistance provided"'
        byte    SC8_D5_1_1:Presence `"D5-8. Pest inf,crop dis -  Other govt agencies, LGU/ NGOs assistance"'
        byte    SC8_D5_1_2OA          `"D5-8. Pest inf,crop dis -  Other agencies assist - Other agency Spec"'
_newline
        str10   SC8_D5_1_2OC          `"D5-8. Pest inf,crop dis -  Other agencies assist - Other city Spec"'
        byte    SC8_D5_1_2OP          `"D5-8. Pest inf,crop dis -  Other agencies assist - Other province Spec"'
        float   SC8_D5_1_2_1:Presence `"D5-8. Pest inf,crop dis -  Other agencies assist - DSWD"'
        float   SC8_D5_1_2_2:Presence `"D5-8. Pest inf,crop dis -  Other agencies assist - DILG"'
        float   SC8_D5_1_2_3:Presence `"D5-8. Pest inf,crop dis -  Other agencies assist - DOH"'
        float   SC8_D5_1_2_4:Presence `"D5-8. Pest inf,crop dis -  Other agencies assist - DepEd"'
_newline
        float   SC8_D5_1_2_5:Presence `"D5-8. Pest inf,crop dis -  Other agencies assist - DA"'
        float   SC8_D5_1_2_6:Presence `"D5-8. Pest inf,crop dis -  Other agencies assist - DPWH"'
        float   SC8_D5_1_2_7:Presence `"D5-8. Pest inf,crop dis -  Other agencies assist - AFP-OCD"'
        float   SC8_D5_1_2_8:Presence `"D5-8. Pest inf,crop dis -  Other agencies assist - BFP"'
        float   SC8_D5_1_2_9:Presence `"D5-8. Pest inf,crop dis -  Other agencies assist - Coast Guard"'
        float   SC8_D5_1_2_10:Presence `"D5-8. Pest inf,crop dis -  Other agencies assist - PNP"'
_newline
        float   SC8_D5_1_2_11:Presence `"D5-8. Pest inf,crop dis -  Other agencies assist - Other agency"'
        float   SC8_D5_1_2_12:Presence `"D5-8. Pest inf,crop dis -  Other agencies assist - Other city"'
        float   SC8_D5_1_2_13:Presence `"D5-8. Pest inf,crop dis -  Other agencies assist - Other province"'
        float   SC8_D5_1_2_14:Presence `"D5-8. Pest inf,crop dis -  Other agencies assist - Local NGOs"'
        float   SC8_D5_1_2_15:Presence `"D5-8. Pest inf,crop dis -  Other agencies assist - Foreign NGOs"'
        byte    SC8_D5_1_3:Presence `"D5-8. Pest inf,crop dis -  LGU sister city/mun?"'
_newline
        str32   SC8_D5_1_4O          `"D5-8. Pest inf,crop dis -  Other assist - Others Spec"'
        float   SC8_D5_1_4_1:Presence `"D5-8. Pest inf,crop dis -  Other assist - Search&Rescue"'
        float   SC8_D5_1_4_2:Presence `"D5-8. Pest inf,crop dis -  Other assist - Relief Goods"'
        float   SC8_D5_1_4_3:Presence `"D5-8. Pest inf,crop dis -  Other assist - Soup Kitchen"'
_newline
        float   SC8_D5_1_4_4:Presence `"D5-8. Pest inf,crop dis -  Other assist - Other Relief Ops"'
        float   SC8_D5_1_4_5:Presence `"D5-8. Pest inf,crop dis -  Other assist - Clean-up Ops"'
        float   SC8_D5_1_4_6:Presence `"D5-8. Pest inf,crop dis -  Other assist - Restoration of Lifeline Serv"'
        float   SC8_D5_1_4_7:Presence `"D5-8. Pest inf,crop dis -  Other assist - Employment&Livelihood"'
        float   SC8_D5_1_4_8:Presence `"D5-8. Pest inf,crop dis -  Other assist - Housing&Relocation"'
        float   SC8_D5_1_4_9:Presence `"D5-8. Pest inf,crop dis -  Other assist - Reconstruction of Damaged Bldgs"'
_newline
        float   SC8_D5_1_4_10:Presence `"D5-8. Pest inf,crop dis -  Other assist - Replacement&Repair"'
        float   SC8_D5_1_4_11:Presence `"D5-8. Pest inf,crop dis -  Other assist - Monetary Assistance"'
        float   SC8_D5_1_4_12:Presence `"D5-8. Pest inf,crop dis -  Other assist - Others"'
        byte    SC8_D5_1_5:Assistance`"D5-8. Pest inf,crop dis -  When assistance provided"'
        byte    SC8_D5_1_5r          `"D5-Recode-8. Pest inf,crop dis -  When assistance provided"'
_newline
        byte    SC31_D5_1_1:Presence `"D5-31.Earthquake-  Other govt agencies, LGU/ NGOs assistance"'
        byte    SC31_D5_1_2OA          `"D5-31.Earthquake-  Other agencies assist - Other agency Spec"'
        str10   SC31_D5_1_2OC          `"D5-31.Earthquake-  Other agencies assist - Other city Spec"'
        str19   SC31_D5_1_2OP          `"D5-31.Earthquake-  Other agencies assist - Other province Spec"'
        float   SC31_D5_1_2_1:Presence `"D5-31.Earthquake-  Other agencies assist - DSWD"'
_newline
        float   SC31_D5_1_2_2:Presence `"D5-31.Earthquake-  Other agencies assist - DILG"'
        float   SC31_D5_1_2_3:Presence `"D5-31.Earthquake-  Other agencies assist - DOH"'
        float   SC31_D5_1_2_4:Presence `"D5-31.Earthquake-  Other agencies assist - DepEd"'
        float   SC31_D5_1_2_5:Presence `"D5-31.Earthquake-  Other agencies assist - DA"'
        float   SC31_D5_1_2_6:Presence `"D5-31.Earthquake-  Other agencies assist - DPWH"'
        float   SC31_D5_1_2_7:Presence `"D5-31.Earthquake-  Other agencies assist - AFP-OCD"'
_newline
        float   SC31_D5_1_2_8:Presence `"D5-31.Earthquake-  Other agencies assist - BFP"'
        float   SC31_D5_1_2_9:Presence `"D5-31.Earthquake-  Other agencies assist - Coast Guard"'
        float   SC31_D5_1_2_10:Presence `"D5-31.Earthquake-  Other agencies assist - PNP"'
        float   SC31_D5_1_2_11:Presence `"D5-31.Earthquake-  Other agencies assist - Other agency"'
        float   SC31_D5_1_2_12:Presence `"D5-31.Earthquake-  Other agencies assist - Other city"'
        float   SC31_D5_1_2_13:Presence `"D5-31.Earthquake-  Other agencies assist - Other province"'
_newline
[truncated: 249,894 more chars]
